# Supplementary material for: Predicting resprouting of Platanus × hispanica following branch pruning by means of machine learning
Source: Front Plant Sci. 2024 Mar 7;15:1297390. doi: 10.3389/fpls.2024.1297390 (PMC10954810; doi:10.3389/fpls.2024.1297390)
Supplement: Supplementary file 1 [file DataSheet_1.zip]

Archive with 5 entries (5 files):
- QSM Dataset.CSV
- Supplementary Figure 1.pdf
- Supplementary Figure 2.pdf
- Supplementary Figure 3.pdf
- Supplementary materials.DOCX
