# Supplementary material for: Predicting resprouting of Platanus × hispanica following branch pruning by means of machine learning
Source: Front Plant Sci. 2024 Mar 7;15:1297390. doi: 10.3389/fpls.2024.1297390 (PMC10954810; doi:10.3389/fpls.2024.1297390)
Supplement: Supplementary file 1 [file DataSheet_1.zip › QSM Dataset.CSV]

fieldID	treeID	branchID	branchOrder	cylinderID	posInBranch	parentCylID	childCyID	start_x	start_y	start_z	axis_x	axis_y	axis_z	length	radius	addedVirtual	isCutCylinder	cutBranchNum	newShootNum
R348	001	1	0	1	1	0	2	-0.032447	-0.18874	-2.5219	-0.020173	-0.066874	0.99756	0.16785	0.093603	false	0	0	0
R348	001	1	0	2	2	1	3	-0.035561	-0.19588	-2.3543	-0.0014454	-0.044671	0.999	0.14539	0.085983	false	0	0	0
R348	001	1	0	3	3	2	4	-0.035181	-0.20054	-2.209	0.011582	-0.028779	0.99952	0.13688	0.082284	false	0	0	0
R348	001	1	0	4	4	3	5	-0.033825	-0.20352	-2.0721	0.020443	-0.0093953	0.99975	0.12618	0.080679	false	0	0	0
R348	001	1	0	5	5	4	6	-0.031195	-0.20467	-1.946	0.020072	0.010728	0.99974	0.12172	0.079656	false	0	0	0
R348	001	1	0	6	6	5	7	-0.029181	-0.20267	-1.8243	0.019972	0.0058917	0.99978	0.12359	0.07849	false	0	0	0
R348	001	1	0	7	7	6	8	-0.027251	-0.20013	-1.7007	0.016514	-0.027937	0.99947	0.11117	0.075384	false	0	0	0
R348	001	1	0	8	8	7	9	-0.026576	-0.20205	-1.5896	0.045213	0.054939	0.99747	0.10805	0.069739	false	0	0	0
R348	001	1	0	9	9	8	10	-0.019842	-0.19645	-1.4818	0.017579	0.041147	0.999	0.15812	0.075399	false	0	0	0
R348	001	1	0	10	10	9	11	-0.017496	-0.19002	-1.3239	-0.0016803	0.025399	0.99968	0.14152	0.074129	false	0	0	0
R348	001	1	0	11	11	10	12	-0.017067	-0.18708	-1.1824	-0.0095489	0.03685	0.99928	0.14762	0.07445	false	0	0	0
R348	001	1	0	12	12	11	13	-0.019165	-0.18243	-1.0348	-0.0069008	0.049486	0.99875	0.126	0.075146	false	0	0	0
R348	001	1	0	13	13	12	14	-0.01949	-0.176	-0.90898	0.012234	0.050444	0.99865	0.12708	0.074738	false	0	0	0
R348	001	1	0	14	14	13	15	-0.018785	-0.17076	-0.78198	0.027689	0.054426	0.99813	0.11757	0.075413	false	0	0	0
R348	001	1	0	15	15	14	16	-0.01483	-0.16121	-0.66456	-0.025416	-0.017233	0.99953	0.10819	0.072611	false	0	0	0
R348	001	1	0	16	16	15	17	-0.016956	-0.156	-0.55624	0.039052	-0.029209	0.99881	0.10933	0.058416	false	0	0	0
R348	001	1	0	17	17	16	18	-0.012528	-0.15711	-0.44728	0.031127	0.10802	0.99366	0.11178	0.057604	false	0	0	0
R348	001	1	0	18	18	17	19	-0.0099173	-0.14673	-0.33612	0.038576	0.029075	0.99883	0.10361	0.058917	false	0	0	0
R348	001	1	0	19	19	18	20	-0.0006633	-0.14038	-0.2317	-0.14059	-0.052915	0.98865	0.092554	0.059406	false	0	0	0
R348	001	1	0	20	20	19	21	-0.014118	-0.14466	-0.14023	-0.0735	-0.0030206	0.99729	0.088851	0.056522	false	0	0	0
R348	001	1	0	21	21	20	22	-0.021817	-0.1454	-0.051533	0.05411	0.049234	0.99732	0.13437	0.056799	false	0	0	0
R348	001	1	0	22	22	21	23	-0.014261	-0.13877	0.0825	-0.066328	-0.055786	0.99624	0.094342	0.057168	false	0	0	0
R348	001	1	0	23	23	22	24	-0.02095	-0.14687	0.17647	-0.046247	0.0018322	0.99893	0.098642	0.059505	false	0	0	0
R348	001	1	0	24	24	23	25	-0.025577	-0.1561	0.27789	-0.038995	0.29289	0.95535	0.08542	0.066025	false	0	0	0
R348	001	1	0	25	25	24	26	-0.027438	-0.13846	0.35873	-0.12272	-0.12721	0.98425	0.095153	0.070042	false	0	0	0
R348	001	1	0	26	26	25	27	-0.028133	-0.17065	0.46816	-0.46572	0.37485	0.80162	0.14772	0.073827	false	0	0	0
R348	001	1	0	27	27	26	28	0.010448	-0.11786	0.61631	-0.26569	0.044184	0.96305	0.077854	0.036597	false	0	0	0
R348	001	1	0	28	28	27	0	-0.012605	-0.11612	0.69021	-0.45265	0.067194	0.88915	0.077626	0.034342	false	0	1	0
R348	001	2	1	29	1	25	30	-0.037665	-0.071745	0.38549	0.81909	0.36078	0.44601	0.21022	0.032028	false	0	2	0
R348	001	2	1	30	2	29	31	0.13381	0.0054355	0.47953	0.82775	0.35191	0.43703	0.048017	0.030675	false	0	0	0
R348	001	2	1	31	3	30	32	0.16693	0.051586	0.46896	0.8703	0.43866	0.22396	0.096613	0.023046	false	0	0	0
R348	001	2	1	32	4	31	33	0.26164	0.057415	0.52907	0.87081	0.4533	0.19027	0.081992	0.02917	false	0	0	0
R348	001	2	1	33	5	32	34	0.33271	0.089708	0.55084	0.8648	0.37095	0.33841	0.085363	0.033972	false	0	2	0
R348	001	2	1	34	6	33	35	0.40567	0.1253	0.57756	0.97902	0.20227	-0.024646	0.054796	0.031104	false	0	0	0
R348	001	2	1	35	7	34	36	0.45735	0.14205	0.57501	0.94681	0.31701	-0.05526	0.068666	0.02614	false	0	0	0
R348	001	2	1	36	8	35	37	0.52226	0.16364	0.573	0.9631	0.25606	0.082923	0.054775	0.027102	false	0	0	0
R348	001	2	1	37	9	36	38	0.57813	0.17249	0.58376	0.84657	0.53199	0.017323	0.088045	0.033062	false	0	0	0
R348	001	2	1	38	10	37	39	0.65177	0.22356	0.58022	0.98589	0.1629	-0.03847	0.048145	0.024234	false	0	0	0
R348	001	2	1	39	11	38	40	0.69888	0.22994	0.57344	0.86979	0.452	-0.19787	0.040753	0.02205	false	0	0	0
R348	001	2	1	40	12	39	41	0.7345	0.24809	0.56548	0.84366	0.53293	-0.064997	0.05684	0.022428	false	0	0	0
R348	001	2	1	41	13	40	42	0.78381	0.27711	0.55978	0.80887	0.55573	0.19207	0.06546	0.023447	false	0	0	0
R348	001	2	1	42	14	41	43	0.83649	0.31209	0.56853	0.98698	0.11683	-0.11053	0.057637	0.022001	false	0	0	0
R348	001	2	1	43	15	42	44	0.8956	0.32932	0.558	0.97723	-0.14585	0.15414	0.048117	0.020554	false	0	0	0
R348	001	2	1	44	16	43	45	0.94222	0.32132	0.56547	0.9185	-0.36922	0.14153	0.029527	0.020705	false	0	0	0
R348	001	2	1	45	17	44	46	0.96901	0.30648	0.56952	0.98398	-0.087211	0.15551	0.043479	0.020337	false	0	0	0
R348	001	2	1	46	18	45	47	1.0194	0.30463	0.56896	0.70443	-0.10665	0.70172	0.034622	0.020061	false	0	0	0
R348	001	2	1	47	19	46	48	1.0544	0.30239	0.59346	0.036007	-0.39052	0.91989	0.034789	0.019932	false	0	0	0
R348	001	2	1	48	20	47	49	1.0596	0.28161	0.62754	-0.25566	0.13433	0.95739	0.036658	0.021549	false	0	0	0
R348	001	2	1	49	21	48	0	1.0589	0.28731	0.65836	0.23593	0.75239	0.61501	0.092183	0.014933	false	0	1	0
R348	001	3	1	50	1	25	51	-0.049305	-0.21255	0.39927	0.75186	-0.63348	0.18278	0.20918	0.029051	false	0	0	0
R348	001	3	1	51	2	50	52	0.10637	-0.34751	0.43806	0.84358	-0.51813	0.14114	0.11669	0.028546	false	0	0	0
R348	001	3	1	52	3	51	53	0.22304	-0.39376	0.45863	0.61177	-0.79074	0.021796	0.047736	0.021224	false	0	0	0
R348	001	3	1	53	4	52	54	0.24565	-0.43937	0.46493	0.76659	-0.64214	0.00079112	0.053574	0.028223	false	0	0	0
R348	001	3	1	54	5	53	55	0.28453	-0.4772	0.46492	0.84191	-0.53804	0.041206	0.081097	0.0303	false	0	0	0
R348	001	3	1	55	6	54	56	0.35434	-0.51691	0.46888	0.91728	-0.37839	0.12416	0.050198	0.027653	false	0	0	0
R348	001	3	1	56	7	55	57	0.39848	-0.53874	0.47642	0.83915	-0.54204	0.044855	0.09487	0.027499	false	0	0	0
R348	001	3	1	57	8	56	58	0.47964	-0.58855	0.47391	0.82865	-0.55685	0.057117	0.08328	0.027346	false	0	0	0
R348	001	3	1	58	9	57	59	0.54598	-0.63776	0.48103	0.77422	-0.61901	0.13197	0.080778	0.030744	false	0	0	0
R348	001	3	1	59	10	58	60	0.60944	-0.68669	0.4905	0.83788	-0.5138	0.18429	0.045884	0.027954	false	0	0	0
R348	001	3	1	60	11	59	61	0.64591	-0.71556	0.50053	0.93752	-0.29514	0.18426	0.096162	0.029756	false	0	0	0
R348	001	3	1	61	12	60	62	0.74562	-0.72628	0.5185	0.85515	-0.46577	0.22755	0.10099	0.024111	false	0	0	0
R348	001	3	1	62	13	61	63	0.81379	-0.80937	0.54229	0.75509	-0.36851	0.54225	0.11703	0.01468	false	0	1	0
R348	001	3	1	63	14	62	64	0.9221	-0.84696	0.59545	0.45553	0.016009	0.89007	0.082269	0.017415	false	0	0	0
R348	001	3	1	64	15	63	65	0.95526	-0.87112	0.66502	0.6651	-0.21534	0.71503	0.078042	0.024569	false	0	0	0
R348	001	3	1	65	16	64	0	1.0192	-0.87638	0.72757	0.48562	-0.7597	0.43246	0.085941	0.017014	false	0	0	1
R348	001	4	1	66	1	26	67	-0.006782	-0.23297	0.50205	0.015105	-0.39396	0.91901	0.018825	0.010206	false	0	0	0
R348	001	4	1	67	2	66	68	0.0098659	-0.25857	0.53138	-0.72101	-0.21242	0.65956	0.059036	0.019112	false	0	0	0
R348	001	4	1	68	3	67	69	-0.042505	-0.26013	0.57236	-0.21509	-0.36103	0.90741	0.046986	0.0097763	false	0	0	0
R348	001	4	1	69	4	68	70	-0.050435	-0.2773	0.61567	-0.29992	-0.49562	0.81512	0.065801	0.0092049	false	0	0	0
R348	001	4	1	70	5	69	0	-0.083581	-0.30623	0.67097	-0.0084144	-0.43729	0.89928	0.056464	0.0096552	false	0	0	0
R348	001	5	1	71	1	26	72	-0.099101	-0.20173	0.56133	-0.77683	-0.39893	0.48722	0.052866	0.033694	false	0	0	0
R348	001	5	1	72	2	71	73	-0.1505	-0.18601	0.56565	-0.95324	-0.10187	0.28454	0.077318	0.020827	false	0	0	0
R348	001	5	1	73	3	72	74	-0.2209	-0.2381	0.61671	-0.99729	-0.073556	0.0014528	0.10086	0.024917	false	0	0	0
R348	001	5	1	74	4	73	75	-0.32103	-0.24502	0.61368	-0.91879	-0.34764	-0.18698	0.089478	0.025049	false	0	0	0
R348	001	5	1	75	5	74	76	-0.40363	-0.27347	0.59401	-0.95128	-0.28078	-0.12742	0.082853	0.025108	false	0	0	0
R348	001	5	1	76	6	75	77	-0.48166	-0.29733	0.58741	-0.83073	-0.55048	0.082836	0.063129	0.025762	false	0	0	0
R348	001	5	1	77	7	76	78	-0.53369	-0.33271	0.59222	-0.82298	-0.5659	0.049551	0.067198	0.025402	false	0	0	0
R348	001	5	1	78	8	77	79	-0.59053	-0.36932	0.59813	-0.78966	-0.59692	-0.14187	0.083185	0.023622	false	0	1	0
R348	001	5	1	79	9	78	80	-0.65534	-0.41914	0.58136	-0.83279	-0.53852	-0.12829	0.060505	0.02127	false	0	0	0
R348	001	5	1	80	10	79	81	-0.70493	-0.45406	0.57204	-0.90244	-0.40599	0.14412	0.054054	0.020137	false	0	0	0
R348	001	5	1	81	11	80	82	-0.75551	-0.47322	0.58315	-0.82944	-0.55826	0.019229	0.096936	0.02319	false	0	0	0
R348	001	5	1	82	12	81	83	-0.8322	-0.5318	0.58591	-0.77518	-0.62157	0.11293	0.054285	0.024504	false	0	0	0
R348	001	5	1	83	13	82	84	-0.88525	-0.55494	0.58731	-0.43719	-0.051945	0.89787	0.063606	0.014926	false	0	0	0
R348	001	5	1	84	14	83	85	-0.8999	-0.57908	0.66504	-0.39772	0.50627	0.76518	0.075628	0.021447	false	0	0	0
R348	001	5	1	85	15	84	86	-0.93446	-0.54453	0.72524	-0.36133	0.76461	0.53368	0.065793	0.020228	false	0	0	0
R348	001	5	1	86	16	85	87	-0.9471	-0.51364	0.79348	-0.93852	0.045996	0.34215	0.053185	0.020968	false	0	0	2
R348	001	5	1	87	17	86	0	-1.0093	-0.49064	0.8378	-0.88768	-0.45658	-0.059646	0.050812	0.03211	false	0	0	1
R348	001	172	1	88	1	26	89	-0.066148	-0.05491	0.55094	0.18822	0.96916	-0.1591	0.10782	0.037787	false	0	0	0
R348	001	238	1	89	2	88	90	-0.048	0.049378	0.53192	0.12398	0.96044	-0.24935	0.062647	0.031073	false	0	0	0
R348	001	172	1	90	3	89	91	-0.039885	0.10917	0.51189	0.15032	0.98594	-0.073011	0.090063	0.029003	false	0	0	0
R348	001	238	1	91	4	90	92	-0.02609	0.19797	0.50215	0.01151	0.99993	0.0039434	0.060655	0.027617	false	0	0	0
R348	001	172	1	92	5	91	93	-0.025897	0.25875	0.50589	-0.036271	0.99845	-0.042154	0.086395	0.028724	false	0	0	0
R348	001	172	1	93	6	92	94	-0.027669	0.34459	0.50007	0.05679	0.98602	-0.15665	0.039893	0.02564	false	0	0	0
R348	001	172	1	94	7	93	95	-0.026178	0.38399	0.4939	0.065173	0.99043	-0.1217	0.060509	0.025124	false	0	0	0
R348	001	172	1	95	8	94	96	-0.022784	0.44391	0.48724	0.04011	0.99838	0.04037	0.040825	0.025416	false	0	0	0
R348	001	172	1	96	9	95	97	-0.018627	0.48609	0.48564	-0.16217	0.94378	0.28808	0.058108	0.027336	false	0	0	0
R348	001	172	1	97	10	96	98	-0.030472	0.54123	0.50051	-0.054067	0.97331	0.22304	0.086133	0.025118	false	0	0	0
R348	001	238	1	98	11	97	99	-0.036217	0.625	0.52005	-0.0044059	0.98543	0.17001	0.056668	0.025124	false	0	0	0
R348	001	238	1	99	12	98	100	-0.037125	0.68098	0.52897	0.023886	0.98452	0.17362	0.065876	0.025131	false	0	2	0
R348	001	172	1	100	13	99	101	-0.035066	0.75499	0.53339	0.56719	0.48212	0.66772	0.21673	0.021233	false	0	0	1
R348	001	172	1	101	14	100	102	0.082388	0.88081	0.66381	0.37	0.58065	0.72522	0.063321	0.015996	false	0	0	0
R348	001	238	1	102	15	101	103	0.10433	0.92369	0.70741	0.46212	0.4106	0.78604	0.047457	0.016772	false	0	0	0
R348	001	172	1	103	16	102	0	0.12706	0.94645	0.73773	0.94753	0.2336	0.2182	0.11231	0.011159	false	0	0	0
R348	001	30	1	104	1	26	105	-0.0030259	-0.18495	0.55316	0.64135	0.053584	0.76538	0.044086	0.015997	false	0	1	0
R348	001	30	1	105	2	104	106	0.036373	-0.2199	0.5845	0.84532	0.22063	0.48657	0.059996	0.029235	false	0	0	0
R348	001	30	1	106	3	105	107	0.085349	-0.19615	0.61965	0.64198	-0.29522	0.70761	0.11941	0.022788	false	0	0	0
R348	001	30	1	107	4	106	108	0.16329	-0.23293	0.70196	0.78068	-0.19234	0.5946	0.069717	0.022973	false	0	0	0
R348	001	32	1	108	5	107	0	0.2232	-0.2305	0.75021	-0.36576	-0.25718	0.89447	0.048478	0.012889	false	0	0	2
R348	001	13	2	109	1	31	110	0.15922	0.04633	0.49045	0.65987	-0.00031279	0.75138	0.10658	0.012411	false	0	1	0
R348	001	13	2	110	2	109	111	0.23238	0.029496	0.57479	0.58562	0.29068	0.75667	0.055232	0.012411	false	0	1	0
R348	001	13	2	111	3	110	112	0.26234	0.052134	0.61906	0.68184	-0.028055	0.73097	0.055748	0.012551	false	0	0	0
R348	001	13	2	112	4	111	113	0.31469	0.045175	0.65852	-0.048557	-0.35216	0.93468	0.043091	0.018714	false	0	0	0
R348	001	13	2	113	5	112	114	0.32669	-0.013305	0.69861	-0.015523	-0.0094111	0.99984	0.050045	0.014617	false	0	0	0
R348	001	13	2	114	6	113	0	0.32037	-0.0075455	0.75368	0.73341	0.11119	0.67064	0.033154	0.012411	false	0	0	0
R348	001	14	2	115	1	33	116	0.38146	0.14373	0.59066	0.14231	0.1515	0.97816	0.12596	0.011337	false	0	0	0
R348	001	14	2	116	2	115	117	0.40394	0.15359	0.71814	0.81062	0.52287	0.26364	0.048161	0.014425	false	0	0	0
R348	001	14	2	117	3	116	118	0.44442	0.19885	0.73805	0.99748	-0.070956	-0.0020016	0.097102	0.018901	false	0	0	0
R348	001	16	2	118	4	117	0	0.53638	0.22149	0.72594	0.4892	0.39499	0.7776	0.11961	0.019074	false	0	0	2
R348	001	15	2	119	1	37	120	0.65785	0.18355	0.58424	-0.47876	-0.36398	0.79894	0.10772	0.025245	false	0	0	0
R348	001	15	2	120	2	119	121	0.59562	0.14998	0.67791	0.36724	-0.42263	0.82857	0.079085	0.020416	false	0	0	0
R348	001	15	2	121	3	120	122	0.59812	0.10468	0.73778	0.090348	-0.58546	0.80565	0.026098	0.015249	false	0	0	0
R348	001	17	2	122	4	121	0	0.60839	0.10311	0.77248	0.29351	-0.75479	0.58664	0.092467	0.022797	false	0	0	1
R348	001	16	2	123	1	37	124	0.6192	0.21427	0.55457	0.2899	0.94495	0.15177	0.11702	0.012678	false	0	0	0
R348	001	16	2	124	2	123	125	0.65414	0.32651	0.56817	0.23169	0.88288	0.40847	0.042225	0.014265	false	0	0	0
R348	001	16	2	125	3	124	126	0.66532	0.36602	0.58232	0.05068	0.79998	0.59788	0.041769	0.012768	false	0	0	0
R348	001	16	2	126	4	125	127	0.68192	0.40448	0.60859	0.024459	-0.31416	0.94906	0.068167	0.010336	false	0	1	0
R348	001	16	2	127	5	126	128	0.68593	0.3989	0.71178	0.96336	0.22232	-0.15005	0.17374	0.024395	false	0	0	0
R348	001	16	2	128	6	127	129	0.78354	0.45257	0.74699	0.63884	0.46444	0.61333	0.13051	0.02519	false	0	0	1
R348	001	18	2	129	7	128	0	0.84074	0.51984	0.82682	0.091991	0.39134	0.91564	0.093448	0.01895	false	0	0	1
R348	001	17	2	130	1	47	131	1.0727	0.29851	0.62891	-0.15792	-0.36131	0.91898	0.10786	0.019782	false	0	0	0
R348	001	17	2	131	2	130	0	1.0652	0.22833	0.75136	-0.96166	-0.10243	0.2544	0.077667	0.019782	false	0	0	0
R348	001	173	2	132	1	42	133	0.87694	0.33884	0.56081	0.044345	0.98443	-0.17011	0.079119	0.011288	false	0	0	0
R348	001	173	2	133	2	132	134	0.88464	0.41645	0.54995	0.23808	0.92887	-0.28375	0.060089	0.014651	false	0	0	0
R348	001	173	2	134	3	133	135	0.89878	0.46787	0.52125	-0.22973	0.91189	-0.34013	0.029085	0.0076302	false	0	0	0
R348	001	173	2	135	4	134	136	0.903	0.50398	0.50965	-0.65765	0.69744	-0.28473	0.051646	0.0086845	false	0	1	0
R348	001	239	2	136	5	135	0	0.86536	0.53768	0.49089	-0.46724	0.88056	-0.07943	0.03372	0.0082467	false	0	0	0
R348	001	19	2	137	1	55	138	0.41426	-0.51292	0.46777	0.17995	0.44703	0.87623	0.094244	0.0067378	false	0	0	0
R348	001	19	2	138	2	137	139	0.43174	-0.47515	0.55736	0.64336	0.67095	0.36866	0.021042	0.0075925	false	0	0	0
R348	001	19	2	139	3	138	140	0.44016	-0.457	0.5743	0.80322	0.56054	0.20157	0.059992	0.0080409	false	0	0	0
R348	001	19	2	140	4	139	141	0.49071	-0.42662	0.58971	0.3856	0.78191	0.48983	0.076775	0.009967	false	0	2	0
R348	001	19	2	141	5	140	0	0.51593	-0.37053	0.63772	0.62015	0.61015	0.49308	0.043068	0.012264	false	0	1	1
R348	001	20	2	142	1	56	143	0.43225	-0.52786	0.47615	0.5005	0.10116	0.85981	0.087733	0.0086912	false	0	0	0
R348	001	20	2	143	2	142	144	0.4762	-0.52084	0.55205	0.496	0.22105	0.83972	0.05702	0.0088149	false	0	0	0
R348	001	22	2	144	3	143	145	0.50057	-0.50283	0.60055	0.48386	0.25524	0.8371	0.065392	0.0099752	false	0	0	0
R348	001	20	2	145	4	144	146	0.53606	-0.46486	0.66145	0.97698	-0.12701	-0.17142	0.080147	0.020057	false	0	0	0
R348	001	20	2	146	5	145	0	0.62825	-0.44538	0.66257	0.88641	-0.45578	0.080894	0.0081785	0.0095037	false	0	0	0
R348	001	21	2	147	1	60	148	0.73839	-0.71352	0.51857	0.0068876	0.97009	0.24264	0.061463	0.007062	false	0	0	0
R348	001	21	2	148	2	147	149	0.73735	-0.65367	0.53464	0.18562	0.98175	0.041298	0.091214	0.0070942	false	0	0	0
R348	001	21	2	149	3	148	150	0.74399	-0.55283	0.53308	0.57948	0.71418	0.39262	0.095197	0.010278	false	0	0	0
R348	001	21	2	150	4	149	0	0.80027	-0.47821	0.56428	0.17412	0.65491	0.73538	0.055822	0.011632	false	0	0	1
R348	001	22	2	151	1	64	152	0.99221	-0.87278	0.73372	-0.1541	-0.45002	0.87962	0.067806	0.016801	false	0	0	1
R348	001	22	2	152	2	151	153	0.9765	-0.92141	0.80373	0.89633	-0.0066775	0.44333	0.068467	0.023341	false	0	0	0
R348	001	24	2	153	3	152	0	1.0318	-0.91911	0.83601	0.18511	-0.25326	0.94952	0.06748	0.023341	false	0	0	1
R348	001	240	2	154	1	60	155	0.72759	-0.75182	0.54567	0.39488	0.40318	0.82554	0.20278	0.019838	false	0	0	0
R348	001	174	2	155	2	154	156	0.83904	-0.67809	0.72416	0.030928	0.84901	0.52747	0.025878	0.023251	false	0	0	0
R348	001	174	2	156	3	155	157	0.85816	-0.67152	0.7416	0.65337	0.7473	-0.12106	0.115	0.024834	false	0	0	0
R348	001	174	2	157	4	156	158	0.93749	-0.60309	0.73964	0.76146	0.48026	0.43535	0.065734	0.023229	false	0	0	0
R348	001	174	2	158	5	157	0	0.98822	-0.56383	0.75984	0.54359	0.59768	0.58931	0.025011	0.012136	false	0	1	1
R348	001	59	2	159	1	63	160	0.92874	-0.85374	0.64292	-0.72352	-0.42351	0.54512	0.051401	0.010395	true	0	0	0
R348	001	59	2	160	2	159	161	0.89155	-0.87551	0.67094	-0.74732	0.28365	0.60088	0.059195	0.010395	false	0	0	0
R348	001	59	2	161	3	160	162	0.84283	-0.86405	0.70666	-0.2623	0.248	0.93258	0.030766	0.013284	false	0	0	0
R348	001	59	2	162	4	161	163	0.83613	-0.87833	0.74395	-0.53173	0.2804	0.79915	0.037333	0.011381	false	0	0	0
R348	001	59	2	163	5	162	164	0.8268	-0.84779	0.78767	-0.79118	-0.0079317	0.61153	0.09062	0.010461	false	0	0	0
R348	001	59	2	164	6	163	0	0.75212	-0.86636	0.81556	-0.74267	-0.52217	0.41926	0.086229	0.012744	false	0	0	0
R348	001	60	2	165	1	62	166	0.9064	-0.87052	0.60958	-0.23395	-0.96541	-0.1151	0.070003	0.012114	true	0	0	0
R348	001	60	2	166	2	165	167	0.89002	-0.9381	0.60152	-0.76647	0.39439	0.50693	0.045991	0.012082	false	0	0	0
R348	001	71	2	167	3	166	168	0.85751	-0.92257	0.62437	-0.21786	-0.38884	0.89517	0.043509	0.0090541	false	0	0	0
R348	001	71	2	168	4	167	169	0.84759	-0.94006	0.66306	-0.24789	-0.23186	0.94063	0.027972	0.010309	false	0	0	0
R348	001	60	2	169	5	168	170	0.83641	-0.94443	0.69007	0.038398	-0.23997	0.97002	0.062502	0.0090541	false	0	0	0
R348	001	60	2	170	6	169	171	0.83428	-0.9638	0.751	-0.14232	0.21418	0.96637	0.025472	0.012186	false	0	0	0
R348	001	60	2	171	7	170	0	0.83549	-0.96506	0.77863	-0.07928	0.3609	0.92923	0.15062	0.0090541	false	0	0	0
R348	001	61	2	172	1	63	173	0.93595	-0.83548	0.6529	-0.20484	0.45167	0.86835	0.044253	0.013562	true	0	0	0
R348	001	61	2	173	2	172	174	0.92689	-0.81549	0.69133	-0.088092	-0.12445	0.98831	0.038739	0.013359	false	0	0	0
R348	001	72	2	174	3	173	175	0.93799	-0.81578	0.73305	-0.020176	-0.56246	0.82658	0.045828	0.010491	false	0	0	0
R348	001	72	2	175	4	174	0	0.9142	-0.84382	0.77095	0.051125	-0.50918	0.85914	0.09545	0.013989	false	0	0	0
R348	001	62	2	176	1	64	177	0.9529	-0.85347	0.68376	0.5026	0.83005	0.24169	0.064254	0.0076125	false	0	0	0
R348	001	62	2	177	2	176	178	0.98773	-0.80154	0.69928	0.44152	0.79871	0.4088	0.045436	0.0085155	false	0	0	0
R348	001	62	2	178	3	177	0	1.0141	-0.76755	0.72284	0.10139	0.9455	0.30944	0.044421	0.0075655	false	0	3	0
R348	001	28	2	179	1	78	180	-0.6181	-0.37611	0.6154	0.088134	0.24949	0.96436	0.095308	0.021264	false	0	0	0
R348	001	28	2	180	2	179	181	-0.60615	-0.35373	0.70769	-0.19226	-0.23257	0.95339	0.058172	0.02212	false	0	0	0
R348	001	28	2	181	3	180	182	-0.62358	-0.36193	0.76378	-0.41988	-0.57601	0.70137	0.096035	0.018248	false	0	0	0
R348	001	26	2	182	4	181	183	-0.66328	-0.43334	0.81538	-0.63134	-0.55486	0.54179	0.053329	0.011388	false	0	0	0
R348	001	26	2	183	5	182	0	-0.70353	-0.46222	0.84405	-0.10487	-0.78218	0.61416	0.034664	0.010773	false	0	0	1
R348	001	175	2	184	1	71	185	-0.087794	-0.22548	0.53765	0.31944	-0.67095	-0.66917	0.054668	0.031219	true	0	0	0
R348	001	241	2	185	2	184	186	-0.07033	-0.26216	0.50107	0.17193	-0.97746	-0.12253	0.09167	0.031219	false	0	0	0
R348	001	241	2	186	3	185	187	-0.053033	-0.35099	0.4873	0.19286	-0.96485	-0.17853	0.058867	0.028197	false	0	0	0
R348	001	241	2	187	4	186	188	-0.074403	-0.41047	0.44522	0.21447	-0.96666	-0.13991	0.079567	0.021404	false	0	0	0
R348	001	241	2	188	5	187	189	-0.0092801	-0.48883	0.45934	-0.043637	-0.99871	0.0261	0.17518	0.027208	false	0	0	0
R348	001	241	2	189	6	188	190	-0.014121	-0.66331	0.45953	0.081833	-0.99511	-0.055374	0.047523	0.02449	false	0	0	0
R348	001	241	2	190	7	189	191	-0.0092888	-0.71044	0.45179	0.26028	-0.96536	0.018456	0.045705	0.022231	false	0	0	0
R348	001	241	2	191	8	190	192	0.0073223	-0.75261	0.44975	0.43844	-0.89127	0.11579	0.071338	0.019643	false	0	0	0
R348	001	241	2	192	9	191	193	0.02316	-0.81801	0.46267	0.10247	-0.9936	-0.047592	0.06506	0.023543	false	0	1	0
R348	001	241	2	193	10	192	194	0.027313	-0.88343	0.46223	0.22539	-0.97178	-0.069565	0.066731	0.027136	false	0	0	0
R348	001	241	2	194	11	193	195	0.050249	-0.94792	0.46146	0.10939	-0.98504	-0.13314	0.071739	0.025887	false	0	0	0
R348	001	241	2	195	12	194	196	0.055952	-1.019	0.45401	0.042286	-0.9848	-0.16849	0.057239	0.027791	false	0	0	0
R348	001	241	2	196	13	195	197	0.05103	-1.0861	0.44379	0.41318	-0.32995	0.84877	0.044073	0.027903	false	0	0	1
R348	001	241	2	197	14	196	198	0.066426	-1.1235	0.48623	0.78562	0.039349	0.61746	0.087268	0.019008	false	0	0	0
R348	001	241	2	198	15	197	199	0.15125	-1.1429	0.56307	0.66553	0.70862	0.23436	0.065773	0.020894	false	0	0	0
R348	001	241	2	199	16	198	200	0.1895	-1.1037	0.57974	-0.014855	0.1784	0.98385	0.053982	0.021475	false	0	0	0
R348	001	241	2	200	17	199	0	0.19676	-1.1015	0.63017	-0.069784	-0.40215	0.91291	0.053519	0.02967	false	0	0	3
R348	001	69	2	201	1	72	202	-0.21458	-0.20815	0.6001	0.29228	-0.70308	0.64827	0.092506	0.0084588	true	0	0	0
R348	001	69	2	202	2	201	203	-0.18754	-0.27319	0.66007	-0.023638	0.85664	0.51537	0.032118	0.0083727	false	0	0	0
R348	001	69	2	203	3	202	204	-0.18312	-0.24776	0.68239	-0.16317	0.87215	0.46123	0.14146	0.0088145	false	0	0	0
R348	001	69	2	204	4	203	0	-0.19954	-0.1267	0.757	-0.31879	0.8419	0.4354	0.11935	0.007729	false	0	0	0
R348	001	82	2	205	1	83	0	-0.89907	-0.57096	0.62901	0.57278	-0.14794	0.80625	0.10589	0.019418	false	0	0	0
R348	001	127	2	206	1	82	207	-0.89057	-0.6048	0.58266	0.72342	-0.6641	0.18877	0.11177	0.015292	false	0	0	0
R348	001	127	2	207	2	206	208	-0.80029	-0.67139	0.60206	0.63663	-0.72934	0.25054	0.025522	0.010765	false	0	0	0
R348	001	127	2	208	3	207	209	-0.78297	-0.69285	0.6067	0.58125	-0.25761	0.77187	0.028941	0.01177	false	0	0	0
R348	001	127	2	209	4	208	210	-0.75609	-0.72544	0.63713	0.85496	0.43382	0.28433	0.15067	0.018335	false	0	0	0
R348	001	127	2	210	5	209	0	-0.6395	-0.64442	0.68457	0.76513	0.63286	-0.11859	0.035913	0.011398	false	0	1	1
R348	001	131	2	211	1	84	212	-0.90785	-0.56853	0.71405	0.4737	-0.58296	0.66013	0.031067	0.020375	true	0	0	0
R348	001	131	2	212	2	211	213	-0.90095	-0.58108	0.73909	-0.35352	-0.83712	0.41745	0.10169	0.020177	false	0	0	1
R348	001	131	2	213	3	212	214	-0.92443	-0.66084	0.78339	0.38968	-0.92008	0.039939	0.10308	0.018811	false	0	0	0
R348	001	170	2	214	4	213	0	-0.8788	-0.75639	0.7774	0.058873	-0.99314	0.10106	0.05289	0.013166	false	0	0	1
R348	001	132	2	215	1	85	0	-0.92941	-0.54185	0.74835	0.21187	0.11258	0.97079	0.077917	0.0062747	true	0	0	1
R348	001	134	2	216	1	86	217	-0.95551	-0.49257	0.80094	0.15237	0.96971	-0.19089	0.071356	0.0099743	false	0	0	0
R348	001	134	2	217	2	216	218	-0.94766	-0.42221	0.79174	0.76317	-0.26204	0.59068	0.030277	0.010364	false	0	0	0
R348	001	134	2	218	3	217	0	-0.92142	-0.44001	0.81747	0.30164	0.65002	0.69749	0.02045	0.0099054	false	0	0	0
R348	001	6	2	219	1	88	220	-0.11488	-0.11686	0.55069	-0.54536	0.7547	0.36471	0.17977	0.015347	false	0	0	0
R348	001	6	2	220	2	219	0	-0.20888	0.036325	0.60692	-0.64047	0.4712	0.60644	0.027573	0.011555	false	0	0	0
R348	001	7	2	221	1	92	222	-0.025432	0.3316	0.5314	0.1197	0.23217	0.96528	0.17168	0.022344	false	0	0	2
R348	001	7	2	222	2	221	0	0.013229	0.37947	0.70555	-0.4908	0.22274	0.84232	0.088394	0.015686	false	0	0	1
R348	001	176	2	223	1	88	224	-0.030751	0.038742	0.56927	0.48058	0.13831	0.86598	0.015517	0.017993	true	0	0	0
R348	001	242	2	224	2	223	225	-0.023294	0.040888	0.58271	-0.61919	0.55643	0.55407	0.046422	0.017989	false	0	1	1
R348	001	242	2	225	3	224	226	-0.076293	0.052224	0.59916	-0.42546	0.14057	0.89399	0.060117	0.016023	false	0	0	0
R348	001	176	2	226	4	225	227	-0.11789	0.085818	0.64646	-0.83237	-0.446	0.32901	0.079872	0.023177	false	0	0	1
R348	001	176	2	227	5	226	228	-0.16985	0.057607	0.69574	-0.81985	-0.12681	0.55835	0.08164	0.010755	false	0	0	0
R348	001	176	2	228	6	227	0	-0.23284	0.054507	0.75551	-0.82159	-0.38143	0.42367	0.10339	0.0094454	false	0	0	2
R348	001	33	2	229	1	100	230	-0.011885	0.78975	0.54541	-0.329	0.92497	0.19023	0.098285	0.020172	false	0	2	1
R348	001	33	2	230	2	229	231	-0.030351	0.91515	0.56556	-0.79935	0.29959	0.52086	0.043479	0.020393	false	0	0	0
R348	001	33	2	231	3	230	232	-0.073151	0.93904	0.56323	-0.95329	-0.011901	0.30184	0.1335	0.019347	false	0	0	0
R348	001	33	2	232	4	231	233	-0.19928	0.91844	0.60226	-0.76694	-0.088245	0.63562	0.052656	0.018318	false	0	0	0
R348	001	33	2	233	5	232	234	-0.24079	0.91249	0.63457	-0.49357	-0.29295	0.81888	0.030763	0.016893	false	0	0	0
R348	001	33	2	234	6	233	235	-0.25328	0.90954	0.65971	-0.62126	0.28181	0.73117	0.056476	0.0095699	false	0	1	0
R348	001	33	2	235	7	234	236	-0.29538	0.9108	0.71138	-0.29687	0.64203	0.70687	0.030192	0.019642	false	0	0	1
R348	001	31	2	236	8	235	0	-0.3085	0.92973	0.72935	-0.43137	0.7956	0.42537	0.034505	0.017185	false	0	0	1
R348	001	82	2	237	1	97	238	-0.05924	0.60696	0.51737	-0.91873	-0.081373	0.3864	0.077581	0.010131	false	0	0	0
R348	001	100	2	238	2	237	239	-0.13015	0.60023	0.54803	-0.90575	-0.17944	0.38395	0.040871	0.010122	false	0	0	0
R348	001	100	2	239	3	238	240	-0.16901	0.59378	0.56362	-0.43266	-0.90153	-0.0071421	0.062881	0.01011	false	0	0	0
R348	001	100	2	240	4	239	241	-0.19675	0.53756	0.56435	-0.45785	-0.87774	0.14123	0.030609	0.010093	false	0	0	0
R348	001	82	2	241	5	240	242	-0.21664	0.50192	0.55323	-0.2717	-0.78839	0.55192	0.037555	0.011768	false	0	0	0
R348	001	82	2	242	6	241	243	-0.22413	0.46852	0.57417	-0.56916	-0.36765	0.73546	0.089146	0.015482	false	0	0	0
R348	001	82	2	243	7	242	244	-0.27222	0.4449	0.64517	-0.7198	-0.18827	0.66817	0.040871	0.010011	false	0	0	0
R348	001	100	2	244	8	243	245	-0.30576	0.44748	0.671	-0.75256	-0.21242	0.62332	0.046587	0.0099776	false	0	0	0
R348	001	100	2	245	9	244	246	-0.34159	0.42903	0.70014	-0.78274	0.077838	0.61746	0.081709	0.0099223	false	0	1	0
R348	001	82	2	246	10	245	247	-0.40206	0.43263	0.75672	-0.68824	-0.72232	0.067727	0.018086	0.0098739	false	0	0	0
R348	001	82	2	247	11	246	248	-0.4315	0.42435	0.76566	-0.35098	-0.91301	-0.2079	0.072803	0.0098409	false	0	0	0
R348	001	82	2	248	12	247	249	-0.45901	0.34193	0.76844	-0.8138	-0.38704	-0.43351	0.063036	0.019482	false	0	0	0
R348	001	82	2	249	13	248	250	-0.51308	0.2961	0.74351	-0.20679	-0.082436	-0.97491	0.11417	0.0096626	false	0	0	0
R348	001	82	2	250	14	249	251	-0.52621	0.29374	0.63073	0.0053897	-0.21187	-0.97728	0.049642	0.012427	false	0	0	0
R348	001	82	2	251	15	250	252	-0.55016	0.26628	0.56985	0.45366	0.0021941	-0.89117	0.074887	0.023325	false	0	0	0
R348	001	82	2	252	16	251	253	-0.51947	0.26227	0.50854	-0.80031	0.59921	-0.02132	0.1175	0.020935	false	0	0	0
R348	001	82	2	253	17	252	254	-0.61274	0.33369	0.50843	-0.85463	0.51662	0.052034	0.076033	0.020903	false	0	0	0
R348	001	82	2	254	18	253	255	-0.69071	0.38179	0.50839	-0.54998	-0.51096	0.66064	0.054278	0.016676	false	0	0	0
R348	001	82	2	255	19	254	256	-0.70874	0.35491	0.55503	-0.64426	-0.24101	0.72584	0.03731	0.011426	false	0	0	0
R348	001	100	2	256	20	255	257	-0.73391	0.34884	0.58135	-0.62313	-0.038744	0.78116	0.05105	0.0091122	false	0	0	0
R348	001	100	2	257	21	256	258	-0.76618	0.34356	0.63368	-0.96445	-0.24455	-0.10014	0.070125	0.010369	false	0	0	0
R348	001	100	2	258	22	257	259	-0.82762	0.32516	0.64496	-0.65899	-0.73202	0.17286	0.072781	0.011626	false	0	0	0
R348	001	82	2	259	23	258	260	-0.8801	0.27594	0.66814	-0.64927	-0.76043	0.014236	0.070138	0.0094541	false	0	0	0
R348	001	82	2	260	24	259	261	-0.924	0.22118	0.66979	-0.65228	-0.75777	-0.017773	0.034278	0.0072823	false	0	0	0
R348	001	82	2	261	25	260	262	-0.94873	0.19421	0.66475	-0.34359	-0.85993	0.37744	0.05445	0.0088542	false	0	0	0
R348	001	100	2	262	26	261	263	-0.96569	0.14363	0.68254	-0.53831	-0.64853	0.53817	0.029908	0.0081991	false	0	0	0
R348	001	82	2	263	27	262	0	-0.97881	0.11931	0.70051	-0.86214	-0.40404	0.30573	0.06977	0.0094748	false	0	0	1
R348	001	83	2	264	1	97	265	-0.038951	0.61148	0.54201	-0.15325	-0.43913	0.88525	0.023134	0.01666	true	0	0	0
R348	001	83	2	265	2	264	266	-0.042497	0.60132	0.56249	-0.69449	-0.45143	0.56026	0.048264	0.01666	false	0	0	0
R348	001	83	2	266	3	265	267	-0.070059	0.58009	0.58835	0.21252	-0.31505	0.92497	0.048575	0.01413	false	0	0	0
R348	001	83	2	267	4	266	268	-0.065135	0.53736	0.64315	0.62183	0.15386	0.76789	0.065116	0.011188	false	0	1	0
R348	001	83	2	268	5	267	0	-0.026336	0.54799	0.70423	0.53574	-0.83468	0.12763	0.090727	0.0082452	false	0	0	0
R348	001	120	2	269	1	101	270	0.097419	0.8779	0.65915	0.96209	0.054494	0.26723	0.058924	0.0071643	false	0	0	0
R348	001	120	2	270	2	269	271	0.15456	0.88096	0.67312	0.96813	-0.022028	0.24949	0.051541	0.0073705	false	0	0	0
R348	001	120	2	271	3	270	272	0.20626	0.88476	0.696	0.98285	-0.15437	-0.10085	0.043211	0.0075767	false	0	0	0
R348	001	120	2	272	4	271	0	0.25013	0.87984	0.69146	0.77909	-0.60777	0.15373	0.0614	0.0080083	false	0	0	0
R348	001	121	2	273	1	101	0	0.092327	0.91238	0.71708	-0.74768	-0.17835	0.63966	0.078573	0.010425	true	0	0	1
R348	001	79	2	274	1	105	275	0.045072	-0.20875	0.62274	-0.048554	0.31001	0.94949	0.056804	0.017055	false	0	0	0
R348	001	79	2	275	2	274	276	0.035655	-0.1955	0.68124	0.11448	0.62995	0.76815	0.086904	0.01973	false	0	0	0
R348	001	79	2	276	3	275	277	0.038322	-0.14635	0.74189	-0.34003	-0.45565	0.82266	0.035865	0.022192	false	0	0	0
R348	001	79	2	277	4	276	278	0.011985	-0.15999	0.78746	0.055724	-0.97545	0.21306	0.080077	0.024437	false	0	0	0
R348	001	79	2	278	5	277	279	0.060621	-0.26878	0.80806	-0.56118	-0.77432	0.29241	0.11015	0.023205	false	0	0	0
R348	001	79	2	279	6	278	280	0.028197	-0.39633	0.8288	0.027089	0.27941	-0.95979	0.12022	0.023533	false	0	0	1
R348	001	79	2	280	7	279	281	0.030618	-0.37646	0.71374	-0.38601	0.0019924	-0.92249	0.059483	0.021791	false	0	0	0
R348	001	79	2	281	8	280	282	0.016342	-0.38985	0.67427	-0.92054	-0.24608	0.30341	0.16326	0.019706	false	0	0	0
R348	001	79	2	282	9	281	283	-0.13672	-0.45052	0.69831	-0.96342	-0.14768	0.22365	0.029753	0.011449	false	0	0	0
R348	001	79	2	283	10	282	284	-0.1679	-0.46122	0.73341	-0.50343	-0.83309	-0.22915	0.077112	0.017532	false	0	0	0
R348	001	96	2	284	11	283	0	-0.20184	-0.53512	0.71086	-0.84745	-0.50706	0.15721	0.14986	0.011993	false	0	0	0
R348	001	80	2	285	1	107	0	0.21536	-0.22569	0.75319	0.69158	0.15578	0.7053	0.09251	0.0085572	false	0	0	1
R348	001	243	3	286	1	113	287	0.32426	-0.028137	0.73426	-0.17945	-0.87843	-0.4429	0.096084	0.010692	false	0	0	0
R348	001	177	3	287	2	286	288	0.29707	-0.11409	0.69543	-0.37007	0.18956	-0.90946	0.062458	0.010804	false	0	0	0
R348	001	177	3	288	3	287	0	0.28434	-0.102	0.63262	-0.43908	0.51196	-0.73831	0.093696	0.010692	false	0	0	0
R348	001	41	3	289	1	115	0	0.38306	0.15218	0.67464	-0.27882	-0.84749	0.45169	0.14252	0.0036785	false	0	0	0
R348	001	43	3	290	1	118	0	0.5786	0.25203	0.76027	0.7282	0.58188	0.36213	0.11991	0.0059568	false	0	0	0
R348	001	44	3	291	1	120	292	0.62771	0.13909	0.70127	0.8541	0.27492	-0.44151	0.095997	0.006565	true	0	0	0
R348	001	52	3	292	2	291	293	0.70971	0.16548	0.65889	0.33489	-0.71836	0.60975	0.02349	0.006565	false	0	0	0
R348	001	52	3	293	3	292	294	0.72612	0.14862	0.67277	0.040831	-0.62318	0.78101	0.041621	0.0092374	false	0	0	0
R348	001	52	3	294	4	293	0	0.72082	0.11337	0.70901	0.23601	0.20371	0.95016	0.064984	0.011134	false	0	0	1
R348	001	45	3	295	1	124	296	0.64645	0.35237	0.5815	-0.25545	0.85931	0.44309	0.15586	0.0096184	true	0	0	0
R348	001	45	3	296	2	295	297	0.60663	0.4863	0.65056	-0.0033676	0.42496	0.9052	0.072919	0.0092243	false	0	0	0
R348	001	45	3	297	3	296	298	0.61527	0.53053	0.7257	-0.72152	0.0062905	0.69236	0.044918	0.012713	false	0	0	0
R348	001	45	3	298	4	297	299	0.57876	0.52433	0.76574	-0.91371	0.38009	-0.14374	0.02403	0.011749	false	0	0	0
R348	001	45	3	299	5	298	0	0.54106	0.52336	0.77163	-0.46749	-0.085399	-0.87986	0.07755	0.013002	false	0	0	1
R348	001	54	3	300	1	126	301	0.6728	0.39845	0.63699	-0.94616	0.26173	0.19045	0.048732	0.0093961	true	0	0	0
R348	001	54	3	301	2	300	0	0.62669	0.4112	0.64627	-0.92589	-0.37779	0.00098627	0.027525	0.0092872	false	0	1	1
R348	001	47	3	302	1	126	303	0.68989	0.40216	0.63908	0.69741	0.63949	0.32354	0.042937	0.0090616	true	0	0	0
R348	001	47	3	303	2	302	304	0.71983	0.42962	0.65297	0.27915	0.86112	0.42491	0.041818	0.0090616	false	0	0	0
R348	001	47	3	304	3	303	305	0.73962	0.46235	0.68093	-0.097973	0.92191	0.37482	0.065427	0.0098063	false	0	0	2
R348	001	55	3	305	4	304	306	0.7345	0.52078	0.70055	-0.043272	0.9281	-0.3698	0.017046	0.010158	false	0	0	0
R348	001	55	3	306	5	305	307	0.7323	0.55304	0.70726	-0.0065751	0.62019	-0.78443	0.079368	0.0098188	false	0	0	0
R348	001	47	3	307	6	306	0	0.73822	0.61945	0.64102	-0.93734	0.31878	-0.14059	0.048498	0.0094402	false	0	1	1
R348	001	49	3	308	1	127	0	0.7782	0.40119	0.71411	0.51737	-0.63055	0.57856	0.13102	0.0059108	true	0	0	1
R348	001	58	3	309	1	127	0	0.70455	0.42801	0.71134	0.057839	0.34217	0.93786	0.18732	0.017318	false	0	0	1
R348	001	51	3	310	1	127	0	0.79533	0.41432	0.71777	0.93288	-0.21653	0.28785	0.12169	0.011244	false	0	0	0
R348	001	52	3	311	1	128	0	0.82162	0.49426	0.76146	0.42435	-0.028795	-0.90504	0.058412	0.0087664	false	0	0	0
R348	001	53	3	312	1	128	313	0.86766	0.48311	0.80791	0.56892	-0.78868	-0.23306	0.055969	0.007698	true	0	0	0
R348	001	53	3	313	2	312	314	0.8995	0.43897	0.79487	0.6505	-0.57862	-0.49199	0.026077	0.007698	false	0	0	0
R348	001	53	3	314	3	313	0	0.91671	0.41793	0.77686	-0.73053	-0.46469	0.50038	0.048581	0.007698	false	0	0	0
R348	001	54	3	315	1	128	316	0.88093	0.51236	0.80563	0.91497	0.30403	-0.26531	0.0593	0.0065617	true	0	0	0
R348	001	54	3	316	2	315	0	0.93519	0.53039	0.78989	0.58079	0.81142	-0.06541	0.046881	0.0065617	false	0	0	0
R348	001	178	3	317	1	129	318	0.85178	0.54043	0.83354	0.51634	0.81451	-0.26452	0.058087	0.018002	true	0	0	0
R348	001	244	3	318	2	317	319	0.88177	0.58774	0.81817	0.58209	-0.76367	-0.27924	0.19047	0.018002	false	0	0	0
R348	001	244	3	319	3	318	320	0.99219	0.4517	0.75549	0.43453	-0.62909	-0.64454	0.0606	0.018002	false	0	0	0
R348	001	244	3	320	4	319	0	1.0431	0.4291	0.72353	0.511	-0.85415	0.096502	0.047298	0.0070475	false	0	1	0
R348	001	245	3	321	1	131	322	1.0653	0.24657	0.759	0.69476	-0.55488	-0.45762	0.029968	0.014009	false	0	0	0
R348	001	245	3	322	2	321	0	1.043	0.21734	0.70968	-0.31145	-0.71256	0.6287	0.091562	0.014009	false	0	0	1
R348	001	18	3	323	1	133	0	0.89892	0.47094	0.54856	0.74094	0.3914	0.54573	0.088988	0.01143	false	0	1	0
R348	001	179	3	324	1	138	325	0.4347	-0.4662	0.56764	-0.7048	0.02578	0.70894	0.026448	0.008323	true	0	0	0
R348	001	179	3	325	2	324	326	0.41606	-0.46551	0.58639	-0.34159	-0.44631	0.82712	0.042685	0.008323	false	0	0	0
R348	001	179	3	326	3	325	327	0.39783	-0.485	0.62009	-0.32346	-0.41833	0.84875	0.028497	0.0072129	false	0	0	0
R348	001	179	3	327	4	326	328	0.38312	-0.50124	0.6445	0.1622	-0.15601	0.97435	0.037044	0.008323	false	0	0	0
R348	001	246	3	328	5	327	0	0.39807	-0.50034	0.74324	-0.54582	-0.82139	0.16553	0.10676	0.008323	false	0	0	0
R348	001	58	3	329	1	149	0	0.7718	-0.50514	0.55002	0.57516	0.81494	0.071193	0.12761	0.0050215	false	0	0	0
R348	001	23	3	330	1	154	331	0.77224	-0.70572	0.6044	0.68677	0.7235	-0.070002	0.069544	0.0076592	true	0	0	0
R348	001	23	3	331	2	330	0	0.82	-0.65541	0.59953	0.3011	0.95019	0.080453	0.051846	0.0076592	false	0	0	0
R348	001	26	3	332	1	156	0	0.83733	-0.68674	0.76903	0.56696	-0.45277	0.68815	0.076639	0.0093616	false	0	0	4
R348	001	25	3	333	1	156	334	0.80933	-0.70657	0.76961	-0.22405	0.96638	-0.12612	0.121	0.012302	false	0	0	0
R348	001	25	3	334	2	333	335	0.78357	-0.58213	0.74373	0.71653	-0.60924	-0.33972	0.014042	0.0075061	false	0	0	0
R348	001	25	3	335	3	334	0	0.80894	-0.58312	0.7145	-0.16078	-0.90992	-0.38236	0.041494	0.0075061	false	0	0	0
R348	001	247	3	336	1	155	337	0.83742	-0.67962	0.75048	-0.62544	-0.50988	0.59063	0.048771	0.010518	true	0	0	0
R348	001	180	3	337	2	336	338	0.79632	-0.70042	0.74736	-0.90436	-0.34107	0.25651	0.090104	0.010518	false	0	0	0
R348	001	247	3	338	3	337	0	0.70702	-0.72499	0.75771	-0.74809	0.28857	0.59757	0.047089	0.0088178	false	0	0	0
R348	001	68	3	339	1	156	340	0.86882	-0.64657	0.71491	-0.30176	0.16806	-0.93845	0.052324	0.013314	true	0	0	0
R348	001	68	3	340	2	339	341	0.85303	-0.63778	0.6658	-0.13029	0.98061	0.1464	0.042348	0.013314	false	0	0	0
R348	001	79	3	341	3	340	342	0.86849	-0.59408	0.65813	-0.085434	0.996	0.026224	0.079955	0.020191	false	0	0	0
R348	001	79	3	342	4	341	0	0.86884	-0.50909	0.66697	-0.76784	0.41774	0.48571	0.043268	0.013314	false	0	0	1
R348	001	181	3	343	1	168	344	0.83619	-0.95268	0.67995	-0.53717	-0.68922	-0.48623	0.059616	0.0084566	true	0	0	0
R348	001	181	3	344	2	343	345	0.80417	-0.99377	0.65097	0.61203	-0.60585	-0.5083	0.016099	0.0083869	false	0	0	0
R348	001	181	3	345	3	344	0	0.85826	-1.0113	0.60009	0.16656	-0.92543	0.34034	0.082545	0.0097936	false	0	0	1
R348	001	101	3	346	1	174	0	0.94783	-0.83078	0.75736	0.69394	0.54738	0.46779	0.082427	0.0084162	false	0	0	0
R348	001	102	3	347	1	175	348	0.90031	-0.84446	0.77304	-0.94821	0.19089	-0.25388	0.035354	0.0041531	true	0	0	0
R348	001	102	3	348	2	347	0	0.8725	-0.83082	0.76466	-0.76546	0.64021	-0.064832	0.091085	0.0041531	false	0	0	0
R348	001	83	3	349	1	180	350	-0.6283	-0.35541	0.70578	-0.99027	-0.066815	-0.12209	0.027204	0.012774	true	0	0	0
R348	001	70	3	350	2	349	351	-0.65524	-0.35723	0.70246	-0.5661	-0.808	-0.16327	0.071105	0.012774	false	0	1	0
R348	001	83	3	351	3	350	352	-0.6974	-0.4148	0.68823	-0.37523	-0.87292	0.31178	0.064133	0.011824	false	0	0	0
R348	001	83	3	352	4	351	353	-0.71903	-0.47969	0.70603	-0.35103	-0.3134	0.88236	0.044829	0.017687	false	0	0	0
R348	001	70	3	353	5	352	354	-0.75397	-0.50238	0.73347	-0.49667	-0.10441	0.86164	0.056479	0.0083772	false	0	0	1
R348	001	70	3	354	6	353	355	-0.7821	-0.52345	0.77544	-0.66183	-0.29977	0.68711	0.038332	0.011119	false	0	0	0
R348	001	70	3	355	7	354	356	-0.8151	-0.53009	0.80497	-0.60168	-0.59324	-0.53483	0.066829	0.011471	false	0	0	0
R348	001	70	3	356	8	355	0	-0.85462	-0.56901	0.76704	-0.6021	-0.68228	-0.41469	0.044012	0.010392	false	0	0	0
R348	001	84	3	357	1	179	358	-0.60177	-0.37276	0.65427	0.50673	0.63301	0.58526	0.17253	0.020201	true	0	0	0
R348	001	84	3	358	2	357	359	-0.52008	-0.24523	0.71905	-0.72637	0.55995	0.39855	0.072266	0.017813	false	0	0	0
R348	001	84	3	359	3	358	360	-0.57048	-0.17964	0.74717	-0.8339	0.084344	0.54544	0.048617	0.012625	false	0	0	0
R348	001	71	3	360	4	359	0	-0.62008	-0.17614	0.77245	-0.13847	0.041688	0.98949	0.076823	0.0068773	false	0	0	1
R348	001	72	3	361	1	180	0	-0.59516	-0.35423	0.75405	0.23057	-0.010466	0.973	0.051789	0.015133	true	0	0	1
R348	001	86	3	362	1	181	363	-0.6305	-0.34384	0.76505	-0.62797	0.58988	0.50765	0.048184	0.00877	true	0	0	0
R348	001	73	3	363	2	362	0	-0.66076	-0.31541	0.78951	0.076736	-0.12151	0.98962	0.047794	0.00877	false	0	0	1
R348	001	27	3	364	1	196	365	0.046601	-1.0794	0.48406	-0.99775	-0.01923	0.064149	0.13728	0.023157	false	0	0	0
R348	001	27	3	365	2	364	366	-0.088676	-1.0545	0.48112	-0.93947	0.18182	0.29042	0.036339	0.0094138	false	0	0	0
R348	001	27	3	366	3	365	367	-0.12442	-1.042	0.47774	-0.94099	0.25941	0.21734	0.10748	0.015011	false	0	0	0
R348	001	27	3	367	4	366	368	-0.24399	-1.0157	0.48747	-0.47821	0.66808	0.57008	0.030449	0.0097361	false	0	0	0
R348	001	27	3	368	5	367	0	-0.25666	-0.99269	0.51395	-0.91999	0.38371	0.079909	0.10519	0.0094138	false	0	0	0
R348	001	183	3	369	1	185	370	-0.070525	-0.31648	0.5244	-0.83454	-0.38029	0.39865	0.099663	0.01573	false	0	0	0
R348	001	183	3	370	2	369	371	-0.15667	-0.35259	0.56138	-0.73897	-0.41483	0.53089	0.043402	0.012518	false	0	0	0
R348	001	183	3	371	3	370	372	-0.19123	-0.37034	0.58322	-0.42132	0.12915	0.89767	0.027302	0.010461	false	0	0	0
R348	001	183	3	372	4	371	373	-0.20754	-0.3807	0.61455	-0.68507	0.49834	0.53135	0.17807	0.01592	false	0	0	0
R348	001	183	3	373	5	372	374	-0.32754	-0.28046	0.69792	-0.7466	0.52676	0.40634	0.056365	0.010593	false	0	0	0
R348	001	183	3	374	6	373	375	-0.36611	-0.25121	0.72573	-0.68076	0.50433	0.53124	0.035856	0.0082257	false	0	0	0
R348	001	250	3	375	7	374	376	-0.39021	-0.23007	0.74074	-0.46243	0.72399	0.51186	0.03384	0.0095168	false	0	1	0
R348	001	250	3	376	8	375	377	-0.41794	-0.21546	0.76872	-0.46698	0.84627	0.25643	0.10258	0.012499	false	0	0	0
R348	001	250	3	377	9	376	378	-0.48386	-0.11599	0.81997	0.15125	0.92124	-0.3584	0.087408	0.01706	false	0	0	0
R348	001	250	3	378	10	377	379	-0.47017	-0.04184	0.77431	-0.045515	0.9122	-0.40721	0.047819	0.0084233	false	0	1	0
R348	001	183	3	379	11	378	380	-0.46525	0.01078	0.76703	-0.26817	0.84308	-0.46615	0.076387	0.013226	false	0	0	0
R348	001	183	3	380	12	379	0	-0.48913	0.073259	0.72731	-0.33412	0.9292	-0.15794	0.067375	0.0090883	false	0	0	0
R348	001	75	3	381	1	189	382	-0.035326	-0.66632	0.47142	0.13515	-0.12235	0.98324	0.084096	0.017831	false	0	0	0
R348	001	75	3	382	2	381	383	-0.027847	-0.67593	0.55633	0.42527	-0.33034	0.84263	0.083629	0.019076	false	0	0	0
R348	001	75	3	383	3	382	384	0.011967	-0.72232	0.61034	0.75281	-0.32944	0.56986	0.075494	0.015956	false	0	0	0
R348	001	90	3	384	4	383	385	0.05498	-0.74842	0.68183	0.85969	-0.31291	0.40376	0.071413	0.016447	false	0	0	0
R348	001	90	3	385	5	384	386	0.11976	-0.77009	0.70955	0.3105	-0.85097	0.4236	0.11144	0.020338	false	0	0	0
R348	001	90	3	386	6	385	387	0.14374	-0.87217	0.74643	0.30478	-0.89802	0.31729	0.0207	0.010765	false	0	0	0
R348	001	90	3	387	7	386	0	0.14787	-0.89295	0.75363	0.45777	-0.20324	0.86553	0.17719	0.0088754	false	0	0	0
R348	001	91	3	388	1	194	389	0.033551	-0.97904	0.4741	-0.5022	0.39022	0.7717	0.058048	0.0067737	false	0	0	0
R348	001	91	3	389	2	388	390	-0.00061517	-0.96105	0.5186	-0.51151	0.50615	0.69439	0.093705	0.0069115	false	0	0	0
R348	001	76	3	390	3	389	391	-0.047071	-0.91731	0.58865	-0.29692	0.72384	0.62281	0.0573	0.0067737	false	0	0	0
R348	001	91	3	391	4	390	392	-0.071752	-0.87844	0.62811	0.032002	0.79111	0.61083	0.063464	0.008172	false	0	0	0
R348	001	76	3	392	5	391	393	-0.082281	-0.82058	0.67476	0.65818	0.52361	0.54095	0.033097	0.0091761	false	0	0	0
R348	001	91	3	393	6	392	0	-0.057559	-0.80144	0.69024	0.19156	0.65961	0.72679	0.034866	0.0083283	false	0	0	0
R348	001	143	3	394	1	198	0	0.20639	-1.0538	0.58972	0.12842	0.82631	0.54838	0.20517	0.007798	false	0	0	0
R348	001	144	3	395	1	200	396	0.17481	-1.0798	0.6285	-0.71041	0.70195	-0.050848	0.052046	0.0035539	true	0	0	0
R348	001	144	3	396	2	395	0	0.13784	-1.0433	0.62585	-0.80428	-0.022907	-0.59381	0.11448	0.0035539	false	0	0	0
R348	001	251	3	397	1	203	398	-0.19086	-0.24274	0.69218	-0.62234	-0.47172	0.62464	0.042546	0.016657	false	0	0	0
R348	001	251	3	398	2	397	399	-0.22421	-0.28379	0.74672	-0.22147	0.80543	0.54976	0.066342	0.016657	false	0	0	0
R348	001	184	3	399	3	398	400	-0.23893	-0.22699	0.78884	-0.80363	-0.51286	0.3019	0.032926	0.016657	false	0	0	0
R348	001	251	3	400	4	399	401	-0.28924	-0.22877	0.80156	-0.46414	-0.80171	0.37661	0.092812	0.016657	false	0	0	0
R348	001	184	3	401	5	400	0	-0.33925	-0.30244	0.84507	-0.27594	-0.95065	-0.14188	0.097308	0.016657	false	0	0	1
R348	001	34	3	402	1	221	403	-0.028962	0.37342	0.65748	-0.47953	0.69298	0.53836	0.066919	0.014144	false	0	0	0
R348	001	34	3	403	2	402	404	-0.069995	0.41699	0.69222	-0.31221	0.70514	0.63663	0.080774	0.015269	false	0	0	0
R348	001	34	3	404	3	403	0	-0.09424	0.46719	0.75213	-0.74257	0.4795	0.46762	0.079455	0.02054	false	0	0	1
R348	001	35	3	405	1	222	406	0.025561	0.37226	0.71232	0.51695	-0.34258	0.78448	0.045582	0.0078707	false	0	0	0
R348	001	37	3	406	2	405	0	0.052313	0.35898	0.74823	0.38358	-0.57033	0.72635	0.049591	0.0061376	false	0	1	1
R348	001	38	3	407	1	222	0	-0.0039945	0.37684	0.7515	0.12049	-0.65949	0.74199	0.044042	0.0066518	true	0	0	1
R348	001	8	3	408	1	224	0	0.0067434	0.0077498	0.574	-0.099997	0.53971	0.83589	0.22746	0.010909	false	0	0	2
R348	001	86	3	409	1	229	410	-0.070018	0.89342	0.57056	-0.80139	-0.46029	-0.38198	0.22268	0.010724	false	0	0	0
R348	001	86	3	410	2	409	0	-0.23175	0.78358	0.48755	-0.37427	-0.90653	-0.19525	0.021609	0.0067091	false	0	0	0
R348	001	105	3	411	1	231	412	-0.068534	0.92661	0.57731	0.97346	-0.034729	-0.22619	0.17897	0.0088602	false	0	0	0
R348	001	87	3	412	2	411	413	0.10933	0.92716	0.54094	0.90706	-0.32487	-0.26777	0.032319	0.00947	false	0	0	0
R348	001	105	3	413	3	412	0	0.1448	0.91138	0.51916	0.19979	-0.87288	0.44516	0.03878	0.01008	false	0	0	1
R348	001	88	3	414	1	231	415	-0.078639	0.94636	0.54618	0.94078	-0.090875	-0.32661	0.048049	0.0086146	false	0	0	0
R348	001	88	3	415	2	414	416	-0.040496	0.94366	0.5318	0.055265	-0.46388	0.88417	0.19844	0.0089217	false	0	0	0
R348	001	106	3	416	3	415	417	-0.027853	0.85605	0.7121	0.54491	-0.70303	0.45697	0.056599	0.012124	false	0	0	0
R348	001	106	3	417	4	416	418	0.00080819	0.80871	0.74109	0.96609	-0.23375	0.10965	0.04479	0.012412	false	0	1	0
R348	001	106	3	418	5	417	419	0.041259	0.79754	0.76514	0.503	-0.86323	0.042703	0.033422	0.012852	false	0	0	0
R348	001	106	3	419	6	418	0	0.08396	0.77577	0.75055	0.35676	-0.91847	0.1707	0.098623	0.015598	false	0	0	0
R348	001	107	3	420	1	231	0	-0.0017513	0.94243	0.56073	-0.42809	0.19981	0.88137	0.17361	0.0072817	false	0	1	1
R348	001	253	3	421	1	229	422	-0.062903	0.89919	0.58566	-0.58059	0.1911	0.79145	0.035588	0.014542	true	0	0	0
R348	001	185	3	422	2	421	423	-0.083565	0.90599	0.61383	-0.84133	0.20464	0.50028	0.08589	0.014542	false	0	0	0
R348	001	185	3	423	3	422	424	-0.15639	0.92519	0.65657	-0.70655	-0.14798	0.69201	0.033269	0.012381	false	0	0	0
R348	001	253	3	424	4	423	425	-0.17801	0.91542	0.6784	-0.60599	-0.40576	0.6842	0.032375	0.014667	false	0	0	0
R348	001	253	3	425	5	424	0	-0.19953	0.91071	0.70266	-0.57616	-0.3189	0.75256	0.079413	0.012325	false	0	0	1
R348	001	124	3	426	1	236	427	-0.29319	0.93492	0.73518	0.17735	-0.84437	-0.50556	0.11073	0.0055664	false	0	0	0
R348	001	124	3	427	2	426	428	-0.27094	0.83964	0.66883	-0.93892	-0.28909	-0.1867	0.03848	0.00712	false	0	1	0
R348	001	124	3	428	3	427	429	-0.30393	0.8182	0.6593	-0.92983	-0.21493	-0.2987	0.066351	0.006034	false	0	0	0
R348	001	124	3	429	4	428	0	-0.36543	0.80446	0.63361	-0.96847	-0.24333	-0.053483	0.05406	0.0044387	false	0	0	0
R348	001	125	3	430	1	235	0	-0.31311	0.91662	0.70414	-0.97762	-0.07567	0.19628	0.082837	0.0054782	false	0	0	0
R348	001	154	3	431	1	247	432	-0.41729	0.43465	0.77115	0.95621	-0.055373	0.2874	0.014811	0.0061706	true	0	0	0
R348	001	154	3	432	2	431	433	-0.40313	0.43383	0.77541	-0.85941	-0.31102	0.40581	0.055443	0.0061541	false	0	0	0
R348	001	154	3	433	3	432	434	-0.45689	0.42497	0.79451	-0.79596	-0.3951	0.45864	0.058681	0.0090678	false	0	0	1
R348	001	117	3	434	4	433	435	-0.54721	0.41148	0.79176	-0.54519	0.096086	0.83279	0.11146	0.0089757	false	0	0	1
R348	001	117	3	435	5	434	0	-0.6056	0.4395	0.86541	-0.14006	0.74348	0.65393	0.076365	0.0081429	false	0	0	1
R348	001	254	3	436	1	238	437	-0.13976	0.59807	0.56308	-0.43565	-0.1031	0.89419	0.040009	0.0096163	true	0	0	0
R348	001	254	3	437	2	436	438	-0.15504	0.59818	0.60031	-0.79051	0.20444	0.57733	0.088539	0.0096163	false	0	0	0
R348	001	254	3	438	3	437	439	-0.22507	0.62633	0.6452	-0.90704	0.21933	0.3594	0.070083	0.0068712	false	0	0	0
R348	001	186	3	439	4	438	0	-0.30958	0.63252	0.67224	-0.31061	0.80917	0.49877	0.085714	0.0096163	false	0	0	0
R348	001	141	3	440	1	241	441	-0.23298	0.48362	0.55986	-0.66521	-0.70829	0.23625	0.050319	0.0061906	true	0	0	0
R348	001	183	3	441	2	440	0	-0.26646	0.44798	0.57175	-0.54417	-0.82397	0.15798	0.066326	0.0061906	false	0	0	0
R348	001	184	3	442	1	243	0	-0.281	0.43605	0.66522	0.23257	-0.93777	0.25789	0.10429	0.0079886	false	0	0	0
R348	001	187	3	443	1	248	444	-0.46691	0.35955	0.77156	0.21155	0.89791	0.38602	0.1099	0.0088133	true	0	1	0
R348	001	187	3	444	2	443	0	-0.44152	0.45649	0.82222	0.57176	0.82008	0.023621	0.056425	0.0088133	false	0	0	0
R348	001	149	3	445	1	252	446	-0.51777	0.26379	0.48773	0.7902	-0.57861	0.20198	0.17631	0.017981	false	0	0	0
R348	001	149	3	446	2	445	447	-0.37835	0.17377	0.52623	0.62621	-0.18791	0.75667	0.067095	0.0097935	false	0	0	0
R348	001	149	3	447	3	446	448	-0.33645	0.1546	0.579	0.38866	0.2626	0.88317	0.072766	0.0086826	false	0	0	0
R348	001	149	3	448	4	447	449	-0.30754	0.18046	0.64724	-0.36137	-0.44713	0.81822	0.053448	0.010844	false	0	0	0
R348	001	149	3	449	5	448	450	-0.32414	0.15608	0.69154	-0.17876	0.14813	0.97268	0.020824	0.0091152	false	0	0	0
R348	001	149	3	450	6	449	451	-0.34295	0.1361	0.72679	-0.54338	0.67752	0.49569	0.12859	0.017985	false	0	0	0
R348	001	149	3	451	7	450	452	-0.38674	0.20573	0.75597	-0.33648	0.71338	-0.61471	0.008517	0.0088055	false	0	0	0
R348	001	196	3	452	8	451	453	-0.42037	0.21886	0.74017	-0.38111	-0.471	0.79556	0.086851	0.015144	false	0	0	0
R348	001	196	3	453	9	452	0	-0.44508	0.18764	0.8092	0.69184	-0.59705	0.40606	0.10622	0.0086826	false	0	0	0
R348	001	198	3	454	1	248	0	-0.49153	0.32705	0.76626	-0.23115	0.21187	0.94957	0.076446	0.0094122	false	0	0	2
R348	001	199	3	455	1	251	456	-0.53448	0.28158	0.57787	-0.62981	-0.14458	0.76318	0.085807	0.011497	false	0	0	0
R348	001	199	3	456	2	455	457	-0.59174	0.26955	0.65549	-0.96322	0.075914	-0.25776	0.048914	0.01366	false	0	0	0
R348	001	199	3	457	3	456	458	-0.64098	0.25303	0.65216	0.010131	0.41596	0.90933	0.079081	0.017136	false	0	0	0
R348	001	150	3	458	4	457	459	-0.63204	0.30992	0.73177	0.043268	-0.31849	0.94694	0.069929	0.016824	false	0	0	0
R348	001	150	3	459	5	458	0	-0.62615	0.26985	0.80382	-0.45242	0.21109	0.86647	0.094783	0.010828	false	0	0	1
R348	001	151	3	460	1	251	461	-0.53218	0.24714	0.56381	-0.17798	-0.37003	0.91181	0.068982	0.0073961	true	0	0	0
R348	001	151	3	461	2	460	462	-0.54446	0.22162	0.62671	-0.41702	-0.38391	0.82384	0.016056	0.0073958	false	0	0	0
R348	001	151	3	462	3	461	463	-0.56056	0.20365	0.6394	-0.049154	-0.0061786	0.99877	0.041266	0.0085179	false	0	0	0
R348	001	151	3	463	4	462	464	-0.52578	0.21068	0.70052	-0.4519	-0.12873	0.88273	0.095287	0.011827	false	0	0	0
R348	001	151	3	464	5	463	0	-0.58363	0.21244	0.79326	0.63333	0.20943	0.74501	0.057095	0.016868	false	0	0	0
R348	001	152	3	465	1	254	466	-0.69687	0.39387	0.51076	-0.74115	0.6574	0.1361	0.089055	0.015843	false	0	0	0
R348	001	152	3	466	2	465	467	-0.76426	0.44981	0.52443	-0.86952	0.49169	0.046713	0.070271	0.015843	false	0	0	0
R348	001	152	3	467	3	466	468	-0.84076	0.47769	0.51617	-0.43462	-0.39619	0.80879	0.041496	0.015354	false	0	0	0
R348	001	152	3	468	4	467	469	-0.86861	0.44995	0.54056	-0.02828	-0.61474	0.78822	0.050774	0.014865	false	0	0	0
R348	001	201	3	469	5	468	470	-0.87012	0.41836	0.58034	0.12713	-0.56267	0.81684	0.038609	0.014038	false	0	0	0
R348	001	152	3	470	6	469	471	-0.86933	0.38915	0.61168	0.37557	-0.23051	0.89767	0.044893	0.015784	false	0	0	0
R348	001	201	3	471	7	470	472	-0.85399	0.37888	0.6528	0.46444	-0.14438	0.87375	0.038269	0.01571	false	0	1	0
R348	001	201	3	472	8	471	473	-0.83221	0.37532	0.68565	0.085138	0.12054	0.98905	0.084385	0.011816	false	0	0	0
R348	001	201	3	473	9	472	0	-0.81772	0.36495	0.78032	-0.62308	0.19216	0.75818	0.098262	0.015475	false	0	0	2
R348	001	156	3	474	1	258	475	-0.87363	0.2799	0.64516	-0.91995	-0.31776	-0.2296	0.073475	0.0078981	false	0	0	0
R348	001	208	3	475	2	474	476	-0.94165	0.2561	0.62996	-0.86887	-0.37732	-0.32047	0.064016	0.0096728	false	0	1	0
R348	001	208	3	476	3	475	477	-0.99777	0.23178	0.60665	-0.75587	-0.63164	0.17233	0.049802	0.0085489	false	0	0	0
R348	001	208	3	477	4	476	478	-1.0362	0.20197	0.61644	-0.88522	-0.46399	0.033201	0.034906	0.0064997	false	0	0	0
R348	001	208	3	478	5	477	0	-1.0748	0.1844	0.61186	-0.19804	-0.85995	0.47038	0.055184	0.010927	false	0	0	1
R348	001	160	3	479	1	258	480	-0.76983	0.37504	0.63837	0.24122	0.80376	0.54386	0.10427	0.0080511	false	0	0	0
R348	001	160	3	480	2	479	481	-0.74193	0.46392	0.69332	-0.24501	0.43319	0.86736	0.011991	0.0080511	false	0	0	0
R348	001	160	3	481	3	480	0	-0.74154	0.47851	0.70285	-0.25171	0.17727	0.95143	0.073111	0.0080511	false	0	0	0
R348	001	217	3	482	1	258	483	-0.87317	0.2601	0.66535	0.32021	-0.75908	0.56681	0.015719	0.0056796	true	0	0	0
R348	001	217	3	483	2	482	484	-0.86814	0.24817	0.67426	-0.34619	-0.92529	-0.15488	0.037855	0.0056796	false	0	0	0
R348	001	161	3	484	3	483	485	-0.88148	0.21296	0.66605	0.40826	-0.91248	0.026473	0.02269	0.0062588	false	0	0	0
R348	001	161	3	485	4	484	486	-0.87024	0.19262	0.66374	0.20752	-0.978	0.021004	0.078172	0.007881	false	0	0	0
R348	001	161	3	486	5	485	0	-0.84814	0.11648	0.66138	0.031079	-0.99894	-0.033913	0.058451	0.0056796	false	0	0	0
R348	001	170	3	487	1	262	488	-0.96713	0.13132	0.68366	-0.080023	-0.99538	0.0531	0.053866	0.0025741	true	0	0	0
R348	001	170	3	488	2	487	0	-0.97144	0.0777	0.68652	0.047174	-0.96534	0.25671	0.1025	0.0025741	false	0	1	0
R348	001	144	3	489	1	270	490	0.1618	0.88309	0.66774	0.07605	0.30426	-0.94955	0.052028	0.0084153	true	0	0	0
R348	001	190	3	490	2	489	491	0.16576	0.89892	0.61833	0.60209	0.61912	0.50416	0.04569	0.0084153	false	0	0	0
R348	001	144	3	491	3	490	0	0.19356	0.93026	0.64649	0.43049	0.76381	-0.4809	0.057352	0.0084153	false	0	0	0
R348	001	152	3	492	1	276	493	0.045209	-0.14923	0.77617	0.77692	0.5046	0.37653	0.045857	0.0035613	true	0	0	0
R348	001	115	3	493	2	492	0	0.080836	-0.12609	0.79344	0.42568	0.82178	0.37877	0.041906	0.0035613	false	0	0	0
R348	001	205	3	494	1	282	495	-0.10964	-0.45552	0.69954	0.27925	-0.36499	0.88815	0.10136	0.0046348	false	0	0	1
R348	001	205	3	495	2	494	496	-0.082641	-0.49749	0.79019	0.61701	-0.062268	0.78449	0.016917	0.0060487	false	0	0	0
R348	001	205	3	496	3	495	497	-0.068555	-0.49207	0.80363	0.41326	-0.25556	0.87402	0.063291	0.010876	false	0	0	0
R348	001	153	3	497	4	496	0	-0.034994	-0.48859	0.86414	-0.11572	-0.21267	0.97025	0.038596	0.0060048	false	0	0	0
R348	001	46	4	498	1	287	499	0.28092	-0.1093	0.68412	-0.72678	0.068756	0.68342	0.018004	0.0076571	true	0	0	0
R348	001	46	4	499	2	498	0	0.26784	-0.10807	0.69642	-0.36857	-0.71255	0.59702	0.057741	0.0076571	false	0	0	0
R348	001	187	4	500	1	294	501	0.73186	0.11137	0.70832	0.79111	-0.27007	-0.54882	0.038407	0.010578	true	0	0	0
R348	001	255	4	501	2	500	502	0.76224	0.101	0.68724	-0.48571	-0.38901	0.78279	0.028652	0.010578	false	0	0	0
R348	001	255	4	502	3	501	503	0.69011	0.068875	0.73037	-0.063225	-0.60637	-0.79266	0.0036421	0.010578	false	0	0	0
R348	001	255	4	503	4	502	0	0.63278	0.07311	0.73063	-0.05118	0.034771	-0.99808	0.049984	0.0117	false	0	0	0
R348	001	96	4	504	1	295	505	0.63364	0.42716	0.61507	0.5659	0.82446	-0.0049261	0.071197	0.00678	true	0	0	0
R348	001	96	4	505	2	504	0	0.67393	0.48585	0.61472	0.27997	0.92484	-0.25748	0.051934	0.00678	false	0	0	0
R348	001	97	4	506	1	299	0	0.51016	0.52927	0.70406	0.31485	0.94054	-0.12749	0.040276	0.011137	true	0	0	1
R348	001	256	4	507	1	296	0	0.59882	0.47623	0.64047	-0.85242	-0.4749	0.21877	0.011677	0.007779	true	0	0	1
R348	001	126	4	508	1	297	0	0.60407	0.52362	0.75109	-0.39172	-0.24169	0.88777	0.042996	0.0064698	true	0	0	1
R348	001	127	4	509	1	296	0	0.59738	0.48957	0.65751	-0.99983	0.009156	0.015973	0.059691	0.0041729	true	0	0	1
R348	001	257	4	510	1	306	511	0.73235	0.5793	0.68987	0.025629	0.69551	0.71806	0.016456	0.0093279	true	0	0	0
R348	001	189	4	511	2	510	512	0.73055	0.59795	0.70141	0.82063	0.27163	0.50278	0.034433	0.0093279	false	0	1	0
R348	001	189	4	512	3	511	513	0.75567	0.60728	0.72361	-0.22668	0.96378	-0.14048	0.059223	0.0093279	false	0	0	0
R348	001	257	4	513	4	512	0	0.74167	0.67121	0.70364	0.44173	0.78251	0.4388	0.068953	0.0093279	false	0	0	0
R348	001	55	4	514	1	317	515	0.86163	0.52477	0.82875	0.51584	-0.81928	-0.25035	0.19884	0.0076348	true	0	0	0
R348	001	55	4	515	2	514	0	0.97522	0.37235	0.77846	0.51746	-0.57482	-0.63389	0.098195	0.0076348	false	0	0	0
R348	001	56	4	516	1	322	0	1.0777	0.26166	0.66489	0.30105	-0.17904	0.93665	0.20956	0.0039861	false	0	0	1
R348	001	258	4	517	1	321	0	1.0764	0.22021	0.74242	-0.2814	0.58038	0.76418	0.083642	0.0094001	false	0	0	0
R348	001	259	4	518	1	341	519	0.87474	-0.58252	0.63955	0.35853	-0.0094072	-0.93347	0.033338	0.014207	true	0	0	0
R348	001	259	4	519	2	518	0	0.88669	-0.58283	0.60843	0.46701	0.84634	0.25614	0.14677	0.014207	false	0	2	0
R348	001	129	4	520	1	352	521	-0.71185	-0.48034	0.73269	0.74821	-0.476	0.46218	0.057601	0.0053335	false	0	0	0
R348	001	105	4	521	2	520	522	-0.66352	-0.50139	0.77002	0.86939	-0.4729	-0.14327	0.045503	0.0074924	false	0	0	0
R348	001	105	4	522	3	521	0	-0.61533	-0.53619	0.76753	0.65069	0.20045	-0.73241	0.060199	0.0092703	false	0	1	0
R348	001	107	4	523	1	354	0	-0.81178	-0.52986	0.79099	-0.22754	0.89793	0.37676	0.11934	0.0040835	false	0	0	0
R348	001	132	4	524	1	356	525	-0.86561	-0.58759	0.76789	0.50812	-0.19875	0.83804	0.0958	0.0087988	false	0	0	0
R348	001	132	4	525	2	524	526	-0.81651	-0.61656	0.84654	0.96562	0.081544	-0.24684	0.049954	0.0094176	false	0	0	1
R348	001	132	4	526	3	525	527	-0.76336	-0.60927	0.8376	0.64717	-0.22189	-0.72934	0.023411	0.009872	false	0	0	0
R348	001	132	4	527	4	526	0	-0.74347	-0.6225	0.818	0.74529	0.55502	-0.36945	0.065363	0.009872	false	0	0	0
R348	001	260	4	528	1	354	529	-0.8037	-0.53646	0.78436	-0.54477	-0.5368	-0.64426	0.07445	0.0084393	true	0	0	0
R348	001	260	4	529	2	528	530	-0.84426	-0.57643	0.7364	0.01906	0.96132	0.27477	0.03966	0.0084393	false	0	0	0
R348	001	260	4	530	3	529	531	-0.84121	-0.5369	0.75012	-0.22158	0.93367	-0.28135	0.043579	0.010106	false	0	0	0
R348	001	260	4	531	4	530	532	-0.85565	-0.48705	0.72841	0.41421	0.749	0.51713	0.052388	0.010101	false	0	1	0
R348	001	260	4	532	5	531	0	-0.82775	-0.40846	0.75358	-0.43119	0.11155	0.89534	0.055726	0.010024	false	0	0	0
R348	001	133	4	533	1	361	534	-0.57949	-0.36164	0.76263	0.81012	-0.38315	0.44373	0.03984	0.0098421	true	0	0	0
R348	001	133	4	534	2	533	535	-0.54722	-0.3769	0.78031	0.57015	-0.48791	0.66096	0.08876	0.0098421	false	0	0	1
R348	001	133	4	535	3	534	536	-0.48641	-0.4138	0.84114	0.36626	-0.76191	0.53418	0.052267	0.0098421	false	0	0	0
R348	001	133	4	536	4	535	0	-0.46708	-0.45092	0.87098	0.75092	-0.41845	0.5109	0.049074	0.0098421	false	0	0	0
R348	001	134	4	537	1	363	538	-0.66053	-0.31012	0.81677	-0.2126	0.86828	-0.44821	0.032599	0.015556	true	0	0	0
R348	001	108	4	538	2	537	0	-0.66746	-0.28181	0.80216	-0.37949	-0.54393	0.74842	0.052775	0.015556	false	0	0	0
R348	001	93	4	539	1	364	0	-0.060481	-1.0749	0.51319	0.064965	0.28444	0.95649	0.033817	0.01954	true	0	0	1
R348	001	77	4	540	1	366	541	-0.21394	-1.0206	0.48319	-0.74652	0.023125	-0.66496	0.03609	0.0089207	true	0	0	0
R348	001	77	4	541	2	540	0	-0.24088	-1.0198	0.4592	-0.92455	-0.36725	-0.10166	0.075027	0.0089207	false	0	0	0
R348	001	263	4	542	1	365	543	-0.08918	-1.057	0.47165	-0.51756	-0.16813	-0.83897	0.032791	0.01053	true	0	0	0
R348	001	263	4	543	2	542	0	-0.10615	-1.0625	0.44414	-0.74936	-0.63183	0.19812	0.07247	0.01053	false	0	0	0
R348	001	148	4	544	1	366	0	-0.15109	-1.0252	0.49667	-0.31233	0.1205	0.9423	0.12557	0.0073074	false	0	0	0
R348	001	112	4	545	1	366	0	-0.16813	-1.0428	0.49569	-0.91991	-0.37675	0.10878	0.13052	0.0050347	false	0	0	0
R348	001	113	4	546	1	368	0	-0.25606	-0.98278	0.51506	-0.051236	0.72085	0.6912	0.066179	0.0062137	false	0	0	1
R348	001	28	4	547	1	372	548	-0.23745	-0.35328	0.65784	0.64414	-0.11434	0.75632	0.060574	0.0060267	true	0	0	0
R348	001	30	4	548	2	547	549	-0.19843	-0.3602	0.70365	0.76837	0.20068	0.60772	0.054162	0.0060267	false	0	0	0
R348	001	30	4	549	3	548	550	-0.15694	-0.35003	0.73667	0.58965	0.021549	0.80737	0.059466	0.0060267	false	0	0	0
R348	001	30	4	550	4	549	0	-0.12044	-0.33195	0.79309	-0.41693	-0.37771	0.82674	0.15065	0.0092547	false	0	0	1
R348	001	31	4	551	1	375	0	-0.39843	-0.20367	0.76377	-0.19498	0.69114	0.69593	0.14321	0.0059717	false	0	0	1
R348	001	264	4	552	1	373	553	-0.35917	-0.24677	0.72363	-0.022195	-0.96236	-0.27088	0.09998	0.010064	false	0	0	0
R348	001	264	4	553	2	552	554	-0.36007	-0.34119	0.70038	-0.82049	-0.35294	0.44969	0.10439	0.010064	false	0	0	0
R348	001	264	4	554	3	553	555	-0.43769	-0.39518	0.71752	-0.86615	-0.49699	0.05277	0.058299	0.010064	false	0	0	0
R348	001	191	4	555	4	554	0	-0.4928	-0.41282	0.71201	-0.90168	-0.040515	0.4305	0.012674	0.010064	false	0	0	0
R348	001	78	4	556	1	377	0	-0.47667	-0.12261	0.80598	0.0017715	-0.99158	0.12951	0.080314	0.0047906	false	0	0	0
R348	001	114	4	557	1	379	0	-0.49697	0.070984	0.73808	-0.80646	-0.063935	0.58782	0.077306	0.0070248	false	0	0	1
R348	001	138	4	558	1	382	559	-0.026598	-0.69243	0.60084	-0.69944	-0.1148	0.70541	0.073409	0.0064021	false	0	0	0
R348	001	138	4	559	2	558	0	-0.11084	-0.71898	0.66136	-0.047578	0.50227	0.8634	0.1635	0.0079106	false	0	0	1
R348	001	110	4	560	1	383	561	0.080266	-0.73878	0.64594	0.88112	0.47085	0.043802	0.088927	0.0056908	false	0	2	0
R348	001	110	4	561	2	560	562	0.1585	-0.69648	0.65261	0.99867	0.031677	0.040716	0.052767	0.0039244	false	0	1	0
R348	001	139	4	562	3	561	563	0.21174	-0.68905	0.65436	0.97869	-0.080546	0.18886	0.043321	0.0056594	false	0	0	0
R348	001	110	4	563	4	562	0	0.25514	-0.70176	0.66654	0.92776	0.22828	0.29523	0.088613	0.015158	false	0	0	0
R348	001	192	4	564	1	385	0	0.1219	-0.81285	0.74625	0.27793	0.89865	0.33938	0.12306	0.0036802	false	0	0	1
R348	001	140	4	565	1	388	566	0.0011903	-0.96219	0.51495	-0.88119	-0.16878	0.4416	0.0418	0.006435	true	0	0	0
R348	001	140	4	566	2	565	567	-0.035644	-0.96925	0.53341	-0.80272	0.44055	0.40194	0.096399	0.006435	false	0	0	0
R348	001	140	4	567	3	566	568	-0.11708	-0.92729	0.57049	-0.38545	0.47043	0.79381	0.045516	0.006435	false	0	0	0
R348	001	140	4	568	4	567	0	-0.13195	-0.90327	0.60839	-0.61515	0.0986	0.78222	0.05228	0.006435	false	0	0	0
R348	001	267	4	569	1	399	0	-0.26585	-0.22563	0.80185	0.058428	0.68301	0.72807	0.044458	0.0098741	false	0	0	1
R348	001	159	4	570	1	409	0	-0.19304	0.81056	0.51129	0.38483	-0.91458	0.12427	0.015698	0.0074177	true	0	0	1
R348	001	123	4	571	1	415	572	-0.042491	0.89218	0.63624	-0.87739	0.10742	0.46761	0.01914	0.0034898	true	0	1	0
R348	001	123	4	572	2	571	0	-0.059283	0.89423	0.64519	-0.75955	-0.60802	0.23106	0.061097	0.0034898	false	0	0	0
R348	001	145	4	573	1	416	0	-0.030754	0.85265	0.72528	-0.82092	0.56527	-0.080971	0.081722	0.0050473	false	0	0	0
R348	001	146	4	574	1	416	0	-0.012405	0.83809	0.73782	-0.14204	0.34466	0.92792	0.025269	0.008164	true	0	0	1
R348	001	90	4	575	1	425	576	-0.22852	0.90337	0.721	-0.91874	-0.1385	0.36977	0.056176	0.0055758	true	0	0	0
R348	001	90	4	576	2	575	577	-0.28552	0.91088	0.74952	-0.73227	-0.49512	0.46758	0.068445	0.0055758	false	0	0	0
R348	001	90	4	577	3	576	0	-0.34743	0.87365	0.76057	-0.011106	-0.98646	0.16363	0.062885	0.0072205	false	0	0	0
R348	001	147	4	578	1	426	579	-0.27177	0.85345	0.6901	0.82103	-0.23729	0.51923	0.018126	0.0063465	true	0	0	0
R348	001	147	4	579	2	578	0	-0.25688	0.84915	0.69951	-0.29314	-0.86003	0.41764	0.046293	0.0063465	false	0	0	0
R348	001	142	4	580	1	432	581	-0.4132	0.42788	0.78681	0.93403	0.062702	0.35166	0.050243	0.0032177	true	0	0	0
R348	001	142	4	581	2	580	0	-0.36627	0.43103	0.80448	0.85222	0.40607	0.32989	0.057326	0.0032177	false	0	0	0
R348	001	118	4	582	1	437	0	-0.20973	0.62193	0.63895	-0.22613	0.9732	0.041739	0.036065	0.0044861	true	0	0	1
R348	001	156	4	583	1	439	584	-0.31802	0.6287	0.66888	-0.95044	-0.20651	-0.23242	0.037425	0.0045222	true	0	0	0
R348	001	156	4	584	2	583	585	-0.35359	0.62097	0.66018	-0.84271	-0.46871	0.26485	0.049044	0.0044992	false	0	0	0
R348	001	119	4	585	3	584	0	-0.39638	0.59967	0.67491	-0.69281	-0.713	0.10789	0.059871	0.0048637	false	0	1	1
R348	001	159	4	586	1	451	587	-0.39308	0.21247	0.75968	-0.5021	0.30943	0.80756	0.18483	0.0025	true	0	0	0
R348	001	159	4	587	2	586	0	-0.48123	0.25396	0.91443	0.7957	0.023597	-0.60523	0.1666	0.0025	false	0	0	0
R348	001	155	4	588	1	463	0	-0.57385	0.18848	0.78062	-0.58164	-0.43465	0.68759	0.060725	0.0030995	false	0	0	0
R348	001	269	4	589	1	467	590	-0.83227	0.50365	0.49603	-0.30077	0.23873	0.92333	0.17565	0.014586	false	0	0	0
R348	001	269	4	590	2	589	591	-0.88343	0.54289	0.65812	0.095188	0.02383	0.99517	0.08418	0.014546	false	0	0	0
R348	001	269	4	591	3	590	592	-0.88533	0.54367	0.7389	-0.24557	-0.2795	0.92821	0.068279	0.014586	false	0	0	0
R348	001	269	4	592	4	591	593	-0.88088	0.53819	0.82335	-0.32223	-0.61367	0.72082	0.06553	0.013194	false	0	0	1
R348	001	195	4	593	5	592	0	-0.90173	0.48804	0.86027	0.54498	-0.59692	0.5888	0.044871	0.0082759	false	0	0	1
R348	001	162	4	594	1	472	595	-0.82777	0.39513	0.75107	-0.11247	0.98448	-0.13472	0.037262	0.0075731	true	0	0	0
R348	001	162	4	595	2	594	0	-0.83196	0.43181	0.74605	-0.92597	-0.16166	0.34125	0.079474	0.0075731	false	0	0	1
R348	001	163	4	596	1	472	0	-0.81759	0.38237	0.721	0.37572	0.18102	0.90888	0.1252	0.0042976	true	0	0	1
R348	001	164	4	597	1	473	0	-0.85619	0.36115	0.81574	-0.50692	-0.75822	0.41004	0.076018	0.0090165	false	0	0	1
R348	001	165	4	598	1	473	599	-0.84913	0.37007	0.79421	-0.78082	-0.054136	-0.62241	0.039075	0.0065631	true	0	1	0
R348	001	165	4	599	2	598	0	-0.87327	0.36156	0.79734	-0.42619	-0.89788	-0.11034	0.10134	0.0065631	false	0	0	0
R348	001	103	5	600	1	519	601	0.92307	-0.49786	0.6216	-0.36348	0.65085	-0.66654	0.052122	0.0058981	true	0	0	0
R348	001	126	5	601	2	600	0	0.90413	-0.46394	0.58686	0.76846	0.49232	-0.40878	0.04412	0.0058981	false	0	0	0
R348	001	137	5	602	1	559	603	-0.11185	-0.71998	0.67534	-0.051419	-0.92083	0.38655	0.021249	0.002684	true	0	0	0
R348	001	137	5	603	2	602	0	-0.11542	-0.73653	0.68847	-0.88085	-0.44066	-0.17298	0.072349	0.002684	false	0	0	0
R348	001	272	5	604	1	564	0	0.13969	-0.74667	0.77377	-0.77224	-0.18111	0.60897	0.057741	0.0025	true	0	0	1
R348	001	138	5	605	1	566	606	-0.046287	-0.97064	0.53843	-0.78779	-0.50408	0.35397	0.075277	0.0065644	true	0	0	0
R348	001	138	5	606	2	605	0	-0.10559	-1.0086	0.56507	-0.54879	-0.22432	0.8053	0.027548	0.0065644	false	0	0	0
R348	001	157	5	607	1	590	0	-0.87894	0.54168	0.5529	0.71678	0.66815	0.19951	0.17287	0.0058608	false	0	0	1
R348	001	210	5	608	1	589	609	-0.8605	0.54116	0.62751	0.90796	0.31261	0.27909	0.0403	0.0089356	true	0	1	0
R348	001	158	5	609	2	608	610	-0.82391	0.55376	0.63876	0.81161	0.55311	0.18804	0.074018	0.0089356	false	0	0	0
R348	001	210	5	610	3	609	611	-0.75635	0.59007	0.65827	0.49122	0.86891	0.060877	0.037574	0.011069	false	0	0	0
R348	001	210	5	611	4	610	612	-0.73909	0.62476	0.65943	0.20071	0.56112	0.80303	0.020813	0.013228	false	0	0	0
R348	001	210	5	612	5	611	613	-0.73516	0.64959	0.67343	0.39264	0.19281	0.89925	0.083149	0.011335	false	0	0	0
R348	001	210	5	613	6	612	0	-0.7014	0.66742	0.74586	0.34098	0.66017	0.66926	0.056781	0.0089356	false	0	0	2
R348	001	212	5	614	1	591	615	-0.86257	0.5594	0.70674	0.994	-0.045761	0.099318	0.17217	0.0090178	false	0	1	0
R348	001	212	5	615	2	614	0	-0.68796	0.51795	0.60985	0.9515	0.30176	-0.059905	0.05754	0.0090178	false	0	0	0
R348	001	197	5	616	1	595	617	-0.8986	0.4207	0.77861	0.30228	0.12208	0.94537	0.084025	0.0025	true	0	0	0
R348	001	274	5	617	2	616	0	-0.88461	0.41062	0.78309	0.087029	-0.96472	0.24848	0.054727	0.0025	false	0	0	0
R348	001	275	6	618	1	614	619	-0.78511	0.5478	0.71863	0.057955	-0.88501	0.46196	0.034736	0.0085669	true	0	0	0
R348	001	275	6	619	2	618	620	-0.78309	0.51706	0.73468	0.48151	0.1856	0.85657	0.037878	0.0085669	false	0	0	0
R348	001	275	6	620	3	619	621	-0.76108	0.52694	0.76641	0.27624	-0.12524	0.95289	0.061987	0.0085669	false	0	0	0
R348	001	198	6	621	4	620	0	-0.74587	0.52069	0.82598	-0.46457	-0.74868	0.47291	0.042539	0.0085669	false	0	0	0
R348	001	166	7	622	1	620	623	-0.75755	0.52998	0.79714	-0.47481	0.74227	0.47285	0.015158	0.0068583	true	0	0	0
R348	001	227	7	623	2	622	624	-0.76475	0.54123	0.80431	0.57005	0.68714	0.45041	0.063564	0.0067438	false	0	0	0
R348	001	166	7	624	3	623	0	-0.73067	0.59014	0.83278	0.89802	0.37744	0.22605	0.029687	0.0053666	false	0	0	1
R348	001	21	2	625	1	33	626	0.33719	0.22174	0.55167	-0.6732	-0.71466	0.18991	0.098712	0.018715	false	1	-1	-1
R348	001	21	2	626	2	625	627	0.26826	0.1468	0.57925	0.96146	-0.22478	0.1583	0.16871	0.015968	false	1	-1	-1
R348	001	21	2	627	3	626	628	0.42506	0.088534	0.61829	0.93773	-0.040055	0.34506	0.076144	0.011217	false	1	-1	-1
R348	001	21	2	628	4	627	629	0.4985	0.090366	0.63644	0.96663	0.020081	0.25539	0.078523	0.0088175	false	1	-1	-1
R348	001	21	2	629	5	628	630	0.57388	0.08756	0.6602	0.93002	0.16588	0.32795	0.07214	0.0069563	false	1	-1	-1
R348	001	21	2	630	6	629	631	0.64222	0.096619	0.68212	0.89911	0.13696	0.41575	0.032332	0.0075008	false	1	-1	-1
R348	001	21	2	631	7	630	0	0.67119	0.11253	0.69868	0.95281	-0.071702	0.29497	0.03193	0.0075147	false	1	-1	-1
R348	001	278	2	632	1	33	720	0.41429	0.17182	0.63233	0.94221	0.32202	-0.092394	0.085352	0.019746	false	1	-1	-1
R348	001	278	2	633	2	632	634	0.49215	0.17784	0.59792	0.99278	0.026483	-0.11702	0.1106	0.0095881	false	1	-1	-1
R348	001	278	2	634	3	633	635	0.60347	0.17746	0.58235	0.89898	0.43665	-0.034107	0.033341	0.0054551	false	1	-1	-1
R348	001	278	2	635	4	634	0	0.6346	0.19138	0.57729	0.8766	0.44324	0.18738	0.035834	0.0051478	false	1	-1	-1
R348	001	224	3	636	1	126	637	0.66481	0.36207	0.67895	-0.76068	-0.63978	-0.10976	0.081284	0.016574	false	1	-1	-1
R348	001	224	3	637	2	636	0	0.59275	0.30916	0.68624	-0.61939	-0.65849	-0.42749	0.086724	0.016178	false	1	-1	-1
R348	001	65	3	638	1	135	728	0.9601	0.59331	0.51794	0.81138	0.097581	-0.57632	0.10684	0.0068007	false	1	-1	-1
R348	001	65	3	639	2	638	640	1.0502	0.6135	0.44729	0.75467	-0.56878	-0.32703	0.076042	0.0081956	false	1	-1	-1
R348	001	65	3	640	3	639	641	1.1091	0.57245	0.42049	0.5574	-0.72523	-0.40416	0.048927	0.0085096	false	1	-1	-1
R348	001	65	3	641	4	640	0	1.1373	0.53656	0.4021	0.73474	-0.30735	-0.60473	0.060095	0.0073091	false	1	-1	-1
R348	001	66	4	642	1	323	643	1.0436	0.7313	0.55684	0.85387	0.50971	-0.10538	0.056508	0.0096767	false	1	-1	-1
R348	001	66	4	643	2	642	730	1.0861	0.77755	0.55227	0.94986	0.30715	0.058462	0.048074	0.013973	false	1	-1	-1
R348	001	67	2	644	1	49	0	1.2742	0.46362	0.62003	0.77133	-0.4416	0.45831	0.069276	0.0087867	false	1	-1	-1
R348	001	28	3	645	1	141	646	0.47544	-0.2882	0.64736	-0.10149	-0.96451	0.24375	0.053565	0.018191	false	1	-1	-1
R348	001	28	3	646	2	645	0	0.44417	-0.33591	0.67415	-0.24716	-0.94987	-0.19149	0.059821	0.016667	false	1	-1	-1
R348	001	29	3	647	1	178	737	1.1063	-0.63459	0.66569	-0.26764	-0.54479	0.79472	0.20054	0.0084332	false	1	-1	-1
R348	001	75	2	648	1	62	649	0.89837	-0.76848	0.60662	-0.35299	-0.90962	-0.21909	0.06527	0.0054584	false	1	-1	-1
R348	001	75	2	649	2	648	0	0.87495	-0.82778	0.59264	-0.40415	-0.85989	-0.31184	0.051653	0.0056877	false	1	-1	-1
R348	001	79	3	650	1	178	651	1.0427	-0.65887	0.69359	-0.69802	-0.66602	0.26303	0.21114	0.0087064	false	1	-1	-1
R348	001	79	3	651	2	650	652	0.88837	-0.79628	0.75324	-0.34292	-0.92818	0.14455	0.035815	0.0075947	false	1	-1	-1
R348	001	79	3	652	3	651	0	0.87119	-0.82974	0.75633	-0.052477	-0.97266	0.22621	0.060011	0.0079596	false	1	-1	-1
R348	001	80	3	653	1	178	654	0.9929	-0.6823	0.64318	-0.11967	-0.094105	0.98834	0.14216	0.0051479	true	1	-1	-1
R348	001	80	3	654	2	653	0	0.97589	-0.69567	0.78369	0.7122	0.49962	0.49311	0.041894	0.0051479	false	1	-1	-1
R348	001	34	4	655	1	417	745	0.061615	0.77588	0.67584	0.90838	0.30151	0.28973	0.079147	0.019572	false	1	-1	-1
R348	001	34	4	656	2	655	657	0.13511	0.8117	0.67946	0.68948	0.58882	0.42179	0.062235	0.013209	false	1	-1	-1
R348	001	34	4	657	3	656	658	0.18434	0.84922	0.70353	0.044422	0.87601	0.48024	0.032292	0.018347	false	1	-1	-1
R348	001	34	4	658	4	657	761	0.19384	0.88127	0.73428	0.1438	0.9405	-0.30787	0.11414	0.018889	false	1	-1	-1
R348	001	208	4	659	5	658	762	0.21308	0.98668	0.68445	0.93254	0.33493	0.13485	0.054063	0.01282	false	1	-1	-1
R348	001	208	4	660	6	659	661	0.27347	1.0066	0.69776	-0.042917	0.97428	-0.22122	0.09122	0.015939	false	1	-1	-1
R348	001	34	4	661	7	660	662	0.26917	1.094	0.68567	0.99254	0.10265	0.065773	0.066751	0.016086	false	1	-1	-1
R348	001	34	4	662	8	661	0	0.33281	1.104	0.67488	0.93385	0.34635	-0.089226	0.1177	0.010513	false	1	-1	-1
R348	001	195	4	663	1	406	664	0.21091	0.25474	0.75241	0.84252	0.022496	0.5382	0.056334	0.016403	false	1	-1	-1
R348	001	195	4	664	2	663	665	0.25877	0.23419	0.78147	0.89384	-0.0096682	0.44828	0.041885	0.014668	false	1	-1	-1
R348	001	195	4	665	3	664	765	0.30215	0.24354	0.80752	0.59922	-0.67988	0.42272	0.12229	0.013181	false	1	-1	-1
R348	001	195	4	666	4	665	667	0.3763	0.16773	0.85828	0.62629	0.024737	0.7792	0.062585	0.0067039	false	1	-1	-1
R348	001	280	4	667	5	666	0	0.41829	0.16474	0.90676	0.60407	0.32622	0.7271	0.037394	0.0071622	false	1	-1	-1
R348	001	228	2	668	1	99	669	0.075548	0.75783	0.4759	0.66451	0.47607	0.57601	0.085904	0.010778	false	1	-1	-1
R348	001	228	2	669	2	668	768	0.13458	0.80025	0.52342	0.47304	0.40197	0.784	0.067323	0.010603	false	1	-1	-1
R348	001	89	2	670	3	669	671	0.16472	0.82827	0.57725	0.62541	0.35584	0.69444	0.040534	0.012641	false	1	-1	-1
R348	001	89	2	671	4	670	672	0.18929	0.84056	0.6085	0.95221	0.078318	0.29524	0.028253	0.011633	false	1	-1	-1
R348	001	89	2	672	5	671	673	0.22381	0.8608	0.61777	0.84026	-0.37567	0.39094	0.090367	0.012882	false	1	-1	-1
R348	001	89	2	673	6	672	674	0.30155	0.83146	0.669	0.396	-0.89301	0.21381	0.042904	0.010177	false	1	-1	-1
R348	001	89	2	674	7	673	0	0.31979	0.79082	0.67414	0.91713	0.39455	0.056555	0.13596	0.010177	false	1	-1	-1
R348	001	90	3	675	1	234	676	-0.33957	1.0185	0.62187	-0.87101	-0.48237	0.093081	0.034798	0.0054225	false	1	-1	-1
R348	001	90	3	676	2	675	677	-0.37	0.99802	0.62689	-0.99833	0.0037979	-0.057586	0.039981	0.0063189	false	1	-1	-1
R348	001	90	3	677	3	676	0	-0.41005	0.9975	0.62857	-0.98	0.19902	-0.00039381	0.0565	0.0020276	false	1	-1	-1
R348	001	257	4	678	1	427	0	-0.33005	0.81792	0.66379	-0.92536	-0.16336	0.34209	0.0735	0.0052464	false	1	-1	-1
R348	001	281	3	679	1	109	779	0.2347	-0.0016098	0.57766	0.43469	-0.49301	0.75365	0.10421	0.016056	false	1	-1	-1
R348	001	281	3	680	2	679	782	0.27921	-0.049768	0.65903	0.9832	0.12739	0.13069	0.059731	0.016056	false	1	-1	-1
R348	001	281	3	681	3	680	682	0.33915	-0.057912	0.66977	0.99679	0.079137	0.012066	0.056148	0.0050096	false	1	-1	-1
R348	001	281	3	682	4	681	0	0.3968	-0.052903	0.67314	0.77946	0.29881	-0.55059	0.10177	0.0061357	false	1	-1	-1
R348	001	212	4	683	1	378	684	-0.56889	-0.050916	0.65804	-0.63176	0.77175	0.072729	0.047022	0.0045518	false	1	-1	-1
R348	001	41	4	684	2	683	685	-0.60386	-0.0010332	0.66464	0.79293	0.1696	0.58524	0.067176	0.0087303	false	1	-1	-1
R348	001	41	4	685	3	684	686	-0.54132	0.017762	0.7066	-0.59526	0.53087	0.60319	0.049869	0.0092476	false	1	-1	-1
R348	001	41	4	686	4	685	0	-0.56655	0.043886	0.74819	-0.92147	0.14425	0.36068	0.054178	0.0049634	false	1	-1	-1
R348	001	213	4	687	1	350	688	-0.77032	-0.38835	0.72825	0.37776	-0.92587	-0.0085119	0.081063	0.012144	false	1	-1	-1
R348	001	213	4	688	2	687	787	-0.72554	-0.45717	0.73002	0.36773	-0.91011	0.19099	0.046914	0.0060947	false	1	-1	-1
R348	001	213	4	689	3	688	690	-0.71221	-0.50593	0.73695	0.66493	-0.58468	0.46478	0.023728	0.0079412	false	1	-1	-1
R348	001	213	4	690	4	689	691	-0.69419	-0.52668	0.72865	0.47331	-0.81108	0.34369	0.042854	0.014859	false	1	-1	-1
R348	001	42	4	691	5	690	692	-0.67924	-0.56011	0.76257	0.204	-0.97105	0.12432	0.03764	0.0042835	false	1	-1	-1
R348	001	42	4	692	6	691	0	-0.67214	-0.59676	0.7677	0.26983	-0.95466	0.12578	0.053745	0.0046974	false	1	-1	-1
R348	001	98	5	693	1	522	694	-0.59493	-0.46744	0.66773	0.95517	0.067712	-0.28821	0.047494	0.012951	false	1	-1	-1
R348	001	98	5	694	2	693	0	-0.54763	-0.46449	0.67192	0.98771	0.11598	-0.1048	0.060682	0.010327	false	1	-1	-1
R348	001	100	3	695	1	210	696	-0.59484	-0.62975	0.6922	0.59993	-0.79036	0.12413	0.048296	0.012178	false	1	-1	-1
R348	001	100	3	696	2	695	697	-0.56699	-0.66924	0.69714	0.81318	-0.55459	-0.17653	0.071359	0.0090446	false	1	-1	-1
R348	001	100	3	697	3	696	698	-0.50101	-0.7005	0.69435	0.7351	-0.67759	-0.022285	0.046803	0.0059113	false	1	-1	-1
R348	001	100	3	698	4	697	0	-0.46737	-0.73533	0.69143	0.87239	-0.39179	0.29231	0.02998	0.0057343	false	1	-1	-1
R348	001	101	4	699	1	488	796	-0.99211	-0.13391	0.63781	-0.055609	0.97946	0.19384	0.074006	0.011501	false	1	-1	-1
R348	001	101	4	700	2	699	701	-0.99575	-0.060377	0.64312	-0.13205	0.98536	0.10781	0.068602	0.011318	false	1	-1	-1
R348	001	101	4	701	3	700	702	-1.0036	0.0076369	0.64226	0.20451	0.97571	0.078502	0.031644	0.0076937	false	1	-1	-1
R348	001	101	4	702	4	701	703	-0.99989	0.040873	0.63754	0.29376	0.93577	0.19507	0.051166	0.0071277	false	1	-1	-1
R348	001	236	4	703	5	702	704	-0.9821	0.088687	0.64882	-0.022614	0.99481	0.099172	0.02454	0.0071277	false	1	-1	-1
R348	001	236	4	704	6	703	0	-0.97945	0.11389	0.65142	-0.24383	0.96756	0.066189	0.051263	0.0071277	false	1	-1	-1
R348	001	45	2	705	1	29	0	0.085816	0.0043981	0.57521	-0.77856	0.62081	0.091835	0.38635	0.0069777	false	1	-1	-1
R348	001	47	5	706	1	598	707	-0.89709	0.33164	0.71704	0.47202	-0.85002	0.23379	0.079107	0.018766	false	1	-1	-1
R348	001	215	5	707	2	706	0	-0.83923	0.26928	0.7203	0.17331	-0.98151	-0.081205	0.063027	0.0061039	false	1	-1	-1
R348	001	199	1	708	1	28	838	-0.072787	-0.1542	0.71499	-0.92334	0.17083	-0.34389	0.13452	0.019739	false	1	-1	-1
R348	001	199	1	709	2	708	839	-0.19189	-0.12972	0.67988	-0.89662	-0.12104	0.42594	0.10087	0.017306	false	1	-1	-1
R348	001	199	1	710	3	709	711	-0.29093	-0.13901	0.68335	-0.84525	-0.51407	0.1459	0.044047	0.017933	false	1	-1	-1
R348	001	199	1	711	4	710	712	-0.34544	-0.16399	0.72729	-0.73506	-0.56563	-0.37383	0.06597	0.015027	false	1	-1	-1
R348	001	283	1	712	5	711	713	-0.39574	-0.202	0.69848	-0.67153	-0.62593	0.39656	0.098144	0.012565	false	1	-1	-1
R348	001	283	1	713	6	712	714	-0.46523	-0.27033	0.72999	-0.85305	-0.105	0.51116	0.037994	0.0080835	false	1	-1	-1
R348	001	283	1	714	7	713	715	-0.49628	-0.27517	0.75023	-0.62962	-0.33439	0.70126	0.063708	0.0076098	false	1	-1	-1
R348	001	283	1	715	8	714	0	-0.5442	-0.29372	0.79883	-0.42028	-0.88029	-0.22013	0.040161	0.0097643	false	1	-1	-1
R348	001	249	3	716	1	192	717	-0.021797	-0.88435	0.49404	-0.81296	-0.44442	-0.37629	0.1117	0.0095936	false	1	-1	-1
R348	001	249	3	717	2	716	0	-0.11352	-0.9342	0.44402	-0.51185	-0.85531	0.080302	0.078648	0.0068488	false	1	-1	-1
R348	001	284	4	718	1	320	719	1.0909	0.41689	0.69509	-0.68714	-0.69289	-0.2185	0.048675	0.0083612	false	1	-1	-1
R348	001	284	4	719	2	718	0	1.0619	0.37971	0.68614	-0.47887	-0.79524	-0.37187	0.065038	0.0083612	false	1	-1	-1
R348	001	201	3	720	1	632	721	0.45394	0.20571	0.63228	-0.53711	0.8087	0.23984	0.065933	0.0087703	true	1	-1	-1
R348	001	201	3	721	2	720	841	0.41853	0.25903	0.64809	-0.46513	0.62139	0.6305	0.042157	0.0087703	false	1	-1	-1
R348	001	201	3	722	3	721	846	0.40147	0.27717	0.68853	-0.39506	0.76084	0.51483	0.0731	0.010967	false	1	-1	-1
R348	001	285	3	723	4	722	724	0.37543	0.33705	0.72769	-0.84653	0.50899	0.15592	0.055322	0.012618	false	1	-1	-1
R348	001	201	3	724	5	723	0	0.32487	0.36343	0.74016	-0.62832	0.72839	-0.27323	0.10775	0.011862	false	1	-1	-1
R348	001	122	4	725	1	301	0	0.51772	0.35968	0.69921	0.79806	-0.53024	0.28626	0.13367	0.0072521	false	1	-1	-1
R348	001	173	5	726	1	511	727	0.73944	0.62618	0.77506	-0.8195	-0.26728	0.50694	0.10935	0.0066381	false	1	-1	-1
R348	001	173	5	727	2	726	0	0.64931	0.59746	0.83039	-0.64075	-0.54081	0.54494	0.075005	0.005251	false	1	-1	-1
R348	001	255	4	728	1	638	729	1.0428	0.60952	0.4553	0.048312	0.83437	-0.54908	0.047294	0.007349	true	1	-1	-1
R348	001	128	4	729	2	728	0	1.0451	0.64898	0.42933	0.43997	0.88757	-0.13657	0.037316	0.007349	false	1	-1	-1
R348	001	130	5	730	1	643	731	1.0768	0.7819	0.53971	-0.12084	0.9922	0.030694	0.097089	0.0063782	false	1	-1	-1
R348	001	130	5	731	2	730	0	1.0719	0.87945	0.54667	-0.019295	0.96463	-0.26289	0.044611	0.0047902	false	1	-1	-1
R348	001	73	3	732	1	140	733	0.45976	-0.26448	0.61167	-0.96849	-0.10574	0.22549	0.11938	0.0084869	false	1	-1	-1
R348	001	73	3	733	2	732	734	0.34955	-0.29283	0.63943	-0.94412	-0.32037	0.077491	0.032522	0.0061723	false	1	-1	-1
R348	001	73	3	734	3	733	0	0.32062	-0.30619	0.64562	-0.87956	-0.47361	0.045414	0.030136	0.0042056	false	1	-1	-1
R348	001	74	3	735	1	140	736	0.47783	-0.25569	0.59076	-0.9576	0.19173	-0.21505	0.065837	0.0043704	true	1	-1	-1
R348	001	74	3	736	2	735	0	0.41479	-0.24307	0.5766	0.21986	0.96118	0.16675	0.077527	0.0043704	false	1	-1	-1
R348	001	85	4	737	1	647	0	1.059	-0.72808	0.78907	-0.22261	-0.92174	-0.31757	0.12422	0.0090714	false	1	-1	-1
R348	001	133	3	738	1	158	739	1.0726	-0.57179	0.67341	0.60651	-0.015968	-0.79492	0.10171	0.0064308	false	1	-1	-1
R348	001	133	3	739	2	738	0	1.1328	-0.57393	0.59116	0.71414	-0.064273	-0.69705	0.020043	0.0064308	false	1	-1	-1
R348	001	91	3	740	1	229	0	0.034431	0.85482	0.54484	-0.58397	0.8099	0.055158	0.070857	0.0066373	false	1	-1	-1
R348	001	230	2	741	1	99	0	-0.032773	0.79074	0.59218	0.13904	0.72456	0.67504	0.077434	0.0066248	false	1	-1	-1
R348	001	231	3	742	1	229	743	0.015829	0.8086	0.60237	-0.063041	0.80245	0.59339	0.047305	0.0058659	true	1	-1	-1
R348	001	94	3	743	2	742	852	0.012847	0.84656	0.63044	0.60786	0.72384	0.32645	0.059479	0.0058101	false	1	-1	-1
R348	001	94	3	744	3	743	0	0.041487	0.89734	0.64821	0.66608	0.70146	0.25355	0.076065	0.0056224	false	1	-1	-1
R348	001	206	5	745	1	655	854	0.090528	0.78791	0.7056	-0.35342	-0.93087	-0.092587	0.15735	0.015842	false	1	-1	-1
R348	001	206	5	746	2	745	747	0.03041	0.64511	0.6518	-0.96382	0.23138	0.13237	0.051685	0.011038	false	1	-1	-1
R348	001	206	5	747	3	746	748	-0.02691	0.66262	0.65707	0.11227	0.40762	0.90622	0.095027	0.017171	false	1	-1	-1
R348	001	288	5	748	4	747	749	-0.024143	0.70392	0.74775	-0.51928	-0.67995	-0.5177	0.073938	0.01679	false	1	-1	-1
R348	001	288	5	749	5	748	750	-0.062335	0.6497	0.71534	-0.54528	-0.70462	-0.45407	0.088534	0.015153	false	1	-1	-1
R348	001	288	5	750	6	749	751	-0.13891	0.56713	0.65819	-0.58726	0.80923	0.016492	0.094897	0.015938	false	1	-1	-1
R348	001	288	5	751	7	750	752	-0.21995	0.62342	0.65937	-0.62873	0.77661	-0.039574	0.064328	0.0091283	false	1	-1	-1
R348	001	288	5	752	8	751	753	-0.2012	0.65495	0.63122	0.03669	0.84942	-0.52645	0.030203	0.0087649	false	1	-1	-1
R348	001	288	5	753	9	752	856	-0.18658	0.65188	0.62165	-0.7432	-0.20957	0.63541	0.14409	0.016728	false	1	-1	-1
R348	001	288	5	754	10	753	755	-0.29107	0.61042	0.70578	-0.97867	-0.11296	-0.17162	0.082192	0.012425	false	1	-1	-1
R348	001	288	5	755	11	754	858	-0.3577	0.57588	0.70706	-0.73058	-0.59905	-0.32771	0.060767	0.012382	false	1	-1	-1
R348	001	265	5	756	1	658	757	0.21625	0.99756	0.67672	0.17489	-0.44439	-0.8786	0.055863	0.012953	true	1	-1	-1
R348	001	265	5	757	2	756	758	0.22602	0.97274	0.62764	-0.79374	0.44306	0.41674	0.039081	0.012953	false	1	-1	-1
R348	001	150	5	758	3	757	759	0.19701	0.99327	0.64489	-0.69353	0.2298	0.68279	0.12067	0.015416	false	1	-1	-1
R348	001	150	5	759	4	758	760	0.11073	1.0273	0.73574	-0.95142	-0.30071	-0.066167	0.045374	0.012751	false	1	-1	-1
R348	001	150	5	760	5	759	0	0.069315	1.0118	0.73267	-0.67967	-0.61332	-0.40236	0.073631	0.01389	false	1	-1	-1
R348	001	273	5	761	1	658	0	0.20891	0.87589	0.72423	0.41227	-0.88062	0.23355	0.1139	0.0060185	false	1	-1	-1
R348	001	190	5	762	1	659	763	0.21786	0.99995	0.67881	0.31483	0.87331	-0.37176	0.17793	0.0054205	true	1	-1	-1
R348	001	275	5	763	2	762	0	0.27387	1.1553	0.61266	0.4453	0.88402	-0.14217	0.061533	0.0054205	false	1	-1	-1
R348	001	35	5	764	1	665	0	0.33025	0.22888	0.82864	0.8746	0.44421	0.1943	0.10403	0.0050149	false	1	-1	-1
R348	001	233	5	765	1	665	0	0.37246	0.16005	0.84413	-0.73775	-0.32329	-0.59263	0.10515	0.006369	false	1	-1	-1
R348	001	138	3	766	1	267	767	0.068716	0.58463	0.63434	-0.034268	-0.71267	0.70066	0.091075	0.010513	false	1	-1	-1
R348	001	138	3	767	2	766	0	0.077833	0.51704	0.70674	0.27729	-0.73086	-0.62367	0.11479	0.010513	false	1	-1	-1
R348	001	140	3	768	1	669	769	0.15387	0.80491	0.53661	0.97806	-0.20478	-0.038284	0.03552	0.0068751	true	1	-1	-1
R348	001	140	3	769	2	768	770	0.18861	0.79764	0.53525	0.84427	0.51232	-0.1573	0.054929	0.0068751	false	1	-1	-1
R348	001	140	3	770	3	769	861	0.23654	0.82751	0.53291	0.92901	0.22865	-0.29097	0.07448	0.0069663	false	1	-1	-1
R348	001	140	3	771	4	770	772	0.3063	0.85097	0.50996	0.98751	-0.11055	-0.11224	0.048279	0.0068751	false	1	-1	-1
R348	001	140	3	772	5	771	773	0.35405	0.84318	0.50374	0.99247	-0.0089705	0.12216	0.044199	0.0068751	false	1	-1	-1
R348	001	140	3	773	6	772	0	0.39768	0.84834	0.51003	0.99898	0.040364	0.020012	0.045688	0.0068751	false	1	-1	-1
R348	001	146	4	774	1	420	0	0.047607	1.2014	0.6237	0.14226	0.77558	0.61501	0.068883	0.017197	false	1	-1	-1
R348	001	210	5	775	1	571	776	-0.05766	0.95874	0.65262	0.37687	0.81919	0.43231	0.079623	0.012591	false	1	-1	-1
R348	001	210	5	776	2	775	777	-0.026954	1.0248	0.68806	0.1685	0.70632	-0.68755	0.038707	0.0077899	false	1	-1	-1
R348	001	210	5	777	3	776	778	-0.019586	1.0576	0.66706	0.29115	0.66362	-0.68909	0.042524	0.010405	false	1	-1	-1
R348	001	290	5	778	4	777	0	-0.0087933	1.0848	0.63618	0.24141	0.69396	-0.67834	0.045716	0.0082464	false	1	-1	-1
R348	001	38	4	779	1	679	780	0.25215	-0.0089097	0.61812	0.070649	0.67178	0.73737	0.023394	0.0080816	true	1	-1	-1
R348	001	38	4	780	2	779	781	0.2538	0.0068059	0.63537	0.55699	0.65872	0.50582	0.072249	0.0080367	false	1	-1	-1
R348	001	38	4	781	3	780	864	0.29158	0.055657	0.6793	0.81487	0.55161	0.1781	0.050548	0.0086582	false	1	-1	-1
R348	001	39	4	782	1	680	783	0.315	-0.060685	0.66802	0.14918	-0.94748	0.28288	0.060197	0.0070882	true	1	-1	-1
R348	001	39	4	783	2	782	784	0.32398	-0.11772	0.68505	0.11458	-0.87021	0.47917	0.025112	0.0070825	false	1	-1	-1
R348	001	39	4	784	3	783	785	0.33442	-0.15025	0.69287	-0.57591	-0.087407	-0.81282	0.068538	0.0102	false	1	-1	-1
R348	001	39	4	785	4	784	786	0.29261	-0.1937	0.61098	-0.68039	0.44787	-0.58007	0.15314	0.012529	false	1	-1	-1
R348	001	39	4	786	5	785	866	0.18136	-0.10437	0.52846	-0.69512	-0.017738	-0.71867	0.06313	0.011636	false	1	-1	-1
R348	001	237	5	787	1	688	788	-0.73455	-0.44597	0.73188	-0.62187	0.77251	0.12846	0.21404	0.012822	true	1	-1	-1
R348	001	237	5	788	2	787	789	-0.86766	-0.28063	0.75938	0.21614	0.97478	0.055605	0.020483	0.012822	false	1	-1	-1
R348	001	102	5	789	3	788	0	-0.87899	-0.24719	0.77106	0.60948	0.78717	-0.094334	0.057932	0.012822	false	1	-1	-1
R348	001	211	5	790	1	531	868	-0.7915	-0.46286	0.74552	-0.27011	-0.88064	-0.38926	0.038622	0.010762	false	1	-1	-1
R348	001	211	5	791	2	790	792	-0.79904	-0.51572	0.74267	-0.98848	-0.15133	0.00079894	0.069111	0.013723	false	1	-1	-1
R348	001	211	5	792	3	791	0	-0.87021	-0.53488	0.74117	-0.66606	0.086294	0.74089	0.024577	0.0076922	false	1	-1	-1
R348	001	153	2	793	1	78	794	-0.70011	-0.41764	0.60993	0.25773	0.83386	0.48812	0.019685	0.011062	true	1	-1	-1
R348	001	153	2	794	2	793	795	-0.69503	-0.40123	0.61954	0.52911	0.84843	-0.014185	0.032589	0.011062	false	1	-1	-1
R348	001	153	2	795	3	794	0	-0.62461	-0.42236	0.66707	0.30404	0.81566	0.49219	0.04412	0.011062	false	1	-1	-1
R348	001	292	5	796	1	699	873	-0.99203	-0.10798	0.65454	-0.035444	0.92792	0.3711	0.11758	0.0090325	false	1	-1	-1
R348	001	292	5	797	2	796	798	-1.0144	0.0052698	0.70365	0.23905	0.96886	0.06462	0.075859	0.0071416	false	1	-1	-1
R348	001	292	5	798	3	797	0	-0.99476	0.079522	0.70734	-0.018632	0.85881	0.51196	0.082909	0.0064951	false	1	-1	-1
R348	001	244	6	799	1	614	800	-0.68679	0.59059	0.73929	0.6173	0.77963	0.10543	0.026623	0.0092389	false	1	-1	-1
R348	001	244	6	800	2	799	0	-0.67208	0.61385	0.74381	0.8528	0.28555	0.43725	0.085367	0.0092389	false	1	-1	-1
R348	001	245	4	801	1	475	0	-1.0294	0.37597	0.60881	-0.99574	0.013593	-0.091159	0.059227	0.0080894	false	1	-1	-1
R348	001	246	4	802	1	471	803	-0.88519	0.35103	0.70839	-0.81142	-0.2538	0.52648	0.09266	0.0064232	false	1	-1	-1
R348	001	246	4	803	2	802	804	-0.95906	0.32689	0.75554	0.56543	0.81141	0.14797	0.057943	0.0064232	false	1	-1	-1
R348	001	246	4	804	3	803	0	-0.91942	0.3742	0.75676	0.37682	0.84216	0.38571	0.039826	0.0064232	false	1	-1	-1
R348	001	214	4	805	1	443	806	-0.54267	0.51441	0.78642	0.32092	0.91693	-0.23716	0.080515	0.01026	false	1	-1	-1
R348	001	294	4	806	2	805	877	-0.49501	0.57061	0.78478	0.36926	0.84346	0.39015	0.06113	0.010182	false	1	-1	-1
R348	001	294	4	807	3	806	808	-0.46929	0.61589	0.8046	0.89579	0.19066	0.40151	0.030602	0.0095922	false	1	-1	-1
R348	001	294	4	808	4	807	809	-0.43993	0.63946	0.82495	0.86819	0.12308	-0.48073	0.055463	0.0081542	false	1	-1	-1
R348	001	294	4	809	5	808	0	-0.37948	0.6414	0.7869	0.5475	0.79917	0.24814	0.086311	0.0086186	false	1	-1	-1
R348	001	49	3	810	1	245	811	-0.46115	0.4275	0.66964	0.53184	0.4516	0.71638	0.12692	0.014108	false	1	-1	-1
R348	001	49	3	811	2	810	0	-0.39877	0.47806	0.77268	0.89842	0.089526	0.42991	0.064315	0.0061243	false	1	-1	-1
R348	001	215	5	812	1	585	813	-0.45359	0.46521	0.65219	-0.12528	-0.14323	0.98173	0.16235	0.01297	false	1	-1	-1
R348	001	295	5	813	2	812	0	-0.50034	0.44517	0.81212	0.10674	0.76943	0.62976	0.058906	0.01297	false	1	-1	-1
R348	001	218	5	814	1	560	0	0.13926	-0.60892	0.71615	0.017485	-0.94536	0.32557	0.074041	0.0084143	false	1	-1	-1
R348	001	11	2	815	1	29	816	0.091467	-0.041963	0.5383	0.73535	-0.054454	0.6755	0.11782	0.013925	false	1	-1	-1
R348	001	11	2	816	2	815	817	0.16921	-0.030848	0.62569	0.7908	0.13534	0.59692	0.09208	0.013664	false	1	-1	-1
R348	001	11	2	817	3	816	818	0.24022	-0.0094348	0.68463	0.74217	-0.14113	0.65518	0.04934	0.0085571	false	1	-1	-1
R348	001	11	2	818	4	817	819	0.27354	-0.021493	0.737	0.91228	0.33499	0.23564	0.050461	0.011339	false	1	-1	-1
R348	001	11	2	819	5	818	820	0.33302	-0.023745	0.74338	0.64118	0.24052	0.72872	0.029628	0.010901	false	1	-1	-1
R348	001	11	2	820	6	819	0	0.3525	-0.0026135	0.76641	0.50218	-0.10566	0.85828	0.045601	0.0056148	false	1	-1	-1
R348	001	12	2	821	1	104	822	0.035927	-0.073195	0.58459	-0.65208	-0.60132	-0.46173	0.042549	0.011142	true	1	-1	-1
R348	001	12	2	822	2	821	823	0.0081817	-0.098781	0.56494	0.40423	-0.82031	0.40459	0.035004	0.011139	false	1	-1	-1
R348	001	200	2	823	3	822	890	0.026125	-0.12944	0.57572	0.11386	-0.80125	0.58739	0.039309	0.010233	false	1	-1	-1
R348	001	200	2	824	4	823	825	0.020316	-0.17132	0.60056	0.61793	-0.51104	0.5975	0.064604	0.013062	false	1	-1	-1
R348	001	200	2	825	5	824	826	0.092439	-0.20136	0.64709	-0.064626	-0.81925	0.56979	0.041713	0.011108	false	1	-1	-1
R348	001	200	2	826	6	825	827	0.08713	-0.23625	0.67543	-0.063394	-0.98015	-0.18783	0.10996	0.010615	false	1	-1	-1
R348	001	200	2	827	7	826	828	0.081376	-0.34327	0.67125	0.029931	-0.99858	0.043982	0.067972	0.0068999	false	1	-1	-1
R348	001	200	2	828	8	827	829	0.084899	-0.41166	0.67297	-0.0015292	-0.9268	0.37554	0.062343	0.0068999	false	1	-1	-1
R348	001	200	2	829	9	828	0	0.083702	-0.47058	0.6938	0.30857	-0.91132	0.27255	0.086054	0.0068999	false	1	-1	-1
R348	001	15	3	830	1	110	831	0.1933	0.098694	0.69632	-0.0011139	-0.57798	-0.81605	0.014279	0.0096877	false	1	-1	-1
R348	001	15	3	831	2	830	0	0.18981	0.087287	0.68557	0.45333	-0.6671	-0.59116	0.072955	0.0096471	false	1	-1	-1
R348	001	16	2	832	1	709	833	-0.17114	-0.14282	0.67894	0.84505	-0.5333	-0.038423	0.13974	0.0065142	true	1	-1	-1
R348	001	16	2	833	2	832	834	-0.053055	-0.21734	0.67357	0.8416	-0.50331	0.19593	0.023436	0.0064514	false	1	-1	-1
R348	001	201	2	834	3	833	835	-0.025419	-0.23042	0.67655	-0.049732	-0.88593	0.46114	0.045658	0.0050539	false	1	-1	-1
R348	001	201	2	835	4	834	0	-0.026204	-0.26995	0.7002	-0.072967	-0.92574	0.37105	0.088133	0.0043937	false	1	-1	-1
R348	001	203	2	836	1	709	837	-0.21389	-0.11647	0.6964	0.083465	0.94703	0.31011	0.10944	0.0078288	true	1	-1	-1
R348	001	18	2	837	2	836	0	-0.19689	-0.027161	0.73893	0.33445	0.61284	0.71594	0.076054	0.0078288	false	1	-1	-1
R348	001	19	2	838	1	708	0	-0.25634	-0.10346	0.65704	0.14491	0.75057	0.64471	0.22154	0.019157	false	1	-1	-1
R348	001	297	2	839	1	709	892	-0.23564	-0.11817	0.69942	-0.63275	0.73567	0.24168	0.16383	0.0087814	true	1	-1	-1
R348	001	297	2	840	2	839	0	-0.33931	0.0023575	0.73901	-0.5318	0.6873	0.49478	0.064933	0.0087814	false	1	-1	-1
R348	001	24	4	841	1	721	842	0.41196	0.25635	0.65658	-0.23259	-0.93461	0.26907	0.025083	0.0080671	true	1	-1	-1
R348	001	24	4	842	2	841	843	0.40612	0.2329	0.66333	0.11306	-0.89029	0.44113	0.050791	0.0080671	false	1	-1	-1
R348	001	24	4	843	3	842	844	0.41457	0.18458	0.67275	-0.02908	-0.9735	0.22685	0.090823	0.0083115	false	1	-1	-1
R348	001	24	4	844	4	843	845	0.41454	0.11756	0.68727	0.63796	0.13743	0.75771	0.071544	0.0082843	false	1	-1	-1
R348	001	24	4	845	5	844	0	0.46073	0.13201	0.7268	0.67539	0.69578	0.2444	0.019319	0.0080671	false	1	-1	-1
R348	001	298	4	846	1	722	847	0.38924	0.29803	0.71574	0.62995	-0.54015	0.55804	0.051033	0.007425	false	1	-1	-1
R348	001	298	4	847	2	846	897	0.41858	0.264	0.74341	0.65693	-0.36726	0.65845	0.086558	0.008682	false	1	-1	-1
R348	001	298	4	848	3	847	0	0.47672	0.24142	0.80584	0.78806	-0.38994	0.47636	0.049716	0.0035848	false	1	-1	-1
R348	001	186	4	849	1	307	0	0.59343	0.73547	0.70003	-0.53357	-0.67799	0.5056	0.1897	0.0060134	false	1	-1	-1
R348	001	86	5	850	1	519	0	1.0871	-0.32266	0.61911	0.99539	0.017621	-0.094314	0.030324	0.0051917	false	1	-1	-1
R348	001	300	5	851	1	519	0	1.0031	-0.29535	0.64102	0.99379	0.0092432	0.11086	0.063212	0.0048021	false	1	-1	-1
R348	001	264	4	852	1	743	853	0.030633	0.87381	0.64615	-0.74102	0.15445	0.65348	0.039897	0.011215	true	1	-1	-1
R348	001	264	4	853	2	852	0	0.0010684	0.87997	0.67222	-0.79083	0.084521	-0.60617	0.075708	0.011215	false	1	-1	-1
R348	001	95	6	854	1	745	855	0.050324	0.71904	0.70717	-0.82959	0.13571	0.54163	0.10964	0.006637	true	1	-1	-1
R348	001	232	6	855	2	854	0	-0.040629	0.73392	0.76656	-0.58376	0.0052908	0.81191	0.039672	0.006637	false	1	-1	-1
R348	001	301	6	856	1	753	857	-0.17958	0.63668	0.61616	0.47543	-0.7935	-0.37989	0.12416	0.0077122	true	1	-1	-1
R348	001	222	6	857	2	856	0	-0.12055	0.53816	0.56899	-0.80123	0.59727	0.036125	0.060083	0.0077122	false	1	-1	-1
R348	001	151	6	858	1	755	859	-0.36611	0.58319	0.71246	0.57635	0.73159	0.36414	0.094205	0.0096274	false	1	-1	-1
R348	001	151	6	859	2	858	0	-0.32052	0.66079	0.7529	0.77348	0.51468	0.36991	0.11002	0.0096274	false	1	-1	-1
R348	001	209	3	860	1	224	0	0.011788	0.14108	0.6013	-0.84693	-0.48148	0.22558	0.072835	0.012204	false	1	-1	-1
R348	001	175	4	861	1	770	862	0.25238	0.83693	0.53219	0.4049	0.81204	0.42028	0.022748	0.007711	true	1	-1	-1
R348	001	175	4	862	2	861	863	0.26159	0.8554	0.54175	0.2968	0.95403	0.04173	0.061939	0.007711	false	1	-1	-1
R348	001	175	4	863	3	862	0	0.29066	0.91341	0.54649	0.12477	0.98471	-0.12156	0.030374	0.007711	false	1	-1	-1
R348	001	303	5	864	1	781	865	0.29565	0.068639	0.6794	0.29921	0.95416	0.0069596	0.047852	0.0044064	true	1	-1	-1
R348	001	303	5	865	2	864	0	0.30566	0.11155	0.68807	-0.79702	-0.31484	-0.51539	0.066498	0.0044064	false	1	-1	-1
R348	001	234	5	866	1	786	867	0.16081	-0.093356	0.50528	0.66449	0.41702	0.62012	0.055182	0.0094104	true	1	-1	-1
R348	001	234	5	867	2	866	0	0.19748	-0.070344	0.5395	0.78759	0.32294	0.5248	0.094294	0.0094104	false	1	-1	-1
R348	001	105	6	868	1	790	869	-0.78446	-0.47652	0.74155	0.16494	-0.97001	0.17851	0.083698	0.0075764	false	1	-1	-1
R348	001	105	6	869	2	868	870	-0.76807	-0.5583	0.75537	-0.068008	-0.93843	0.3387	0.060909	0.0078835	false	1	-1	-1
R348	001	105	6	870	3	869	0	-0.77468	-0.61631	0.77419	-0.073613	-0.86059	0.50395	0.040697	0.0055086	false	1	-1	-1
R348	001	304	4	871	1	375	872	-0.4095	-0.22477	0.82014	-0.53515	-0.58126	-0.61299	0.066486	0.0054168	false	1	-1	-1
R348	001	304	4	872	2	871	0	-0.44611	-0.26717	0.78537	-0.39341	-0.74662	-0.53645	0.06265	0.0054166	false	1	-1	-1
R348	001	155	6	873	1	796	874	-0.98409	-0.079186	0.66563	0.23601	0.77902	0.58088	0.10273	0.0061292	false	1	-1	-1
R348	001	155	6	874	2	873	0	-0.96671	0.0052123	0.7345	0.8264	0.31116	0.46929	0.06825	0.0048744	false	1	-1	-1
R348	001	165	6	875	1	608	876	-0.83499	0.49526	0.61458	-0.69458	0.63167	0.34432	0.062259	0.010002	false	1	-1	-1
R348	001	165	6	876	2	875	0	-0.8774	0.53781	0.63637	-0.68716	0.098302	0.71983	0.10838	0.010002	false	1	-1	-1
R348	001	248	5	877	1	806	900	-0.50273	0.5731	0.79117	-0.57649	0.75455	0.31355	0.090275	0.0096727	false	1	-1	-1
R348	001	248	5	878	2	877	0	-0.56045	0.63503	0.8224	-0.57115	0.7148	0.40354	0.064611	0.00678	false	1	-1	-1
R348	001	219	5	879	1	560	0	0.14862	-0.56296	0.61347	-0.7888	-0.45724	-0.41078	0.082948	0.0025	false	1	-1	-1
R348	001	55	5	880	1	561	881	0.20144	-0.59513	0.67188	-0.57016	-0.51769	-0.63789	0.043829	0.011181	true	1	-1	-1
R348	001	221	5	881	2	880	882	0.17654	-0.61791	0.64381	-0.83635	-0.42967	-0.34046	0.14862	0.010983	false	1	-1	-1
R348	001	221	5	882	3	881	883	0.060161	-0.66521	0.59211	-0.77571	0.40309	0.48559	0.085812	0.010252	false	1	-1	-1
R348	001	221	5	883	4	882	884	-0.012468	-0.63393	0.6317	-0.5276	0.57233	0.62776	0.11394	0.0038071	false	1	-1	-1
R348	001	221	5	884	5	883	0	0.021368	-0.59165	0.65268	0.43941	0.76592	0.46934	0.0019939	0.0084951	false	1	-1	-1
R348	001	222	3	885	1	823	886	0.039978	-0.15443	0.59407	0.93371	-0.28767	0.21317	0.14354	0.014364	true	1	-1	-1
R348	001	222	3	886	2	885	887	0.1737	-0.18514	0.62822	0.32274	-0.29289	0.90003	0.13521	0.014364	false	1	-1	-1
R348	001	56	3	887	3	886	888	0.25313	-0.23597	0.7219	-0.34966	-0.93408	-0.072379	0.070703	0.014364	false	1	-1	-1
R348	001	56	3	888	4	887	889	0.24666	-0.32435	0.70618	-0.76839	-0.38542	-0.51091	0.021844	0.014364	false	1	-1	-1
R348	001	56	3	889	5	888	0	0.21485	-0.35406	0.6985	-0.76619	0.46889	-0.43944	0.045383	0.014364	false	1	-1	-1
R348	001	306	3	890	1	823	891	0.03255	-0.13191	0.58838	0.44577	-0.17152	0.87856	0.18051	0.003906	true	1	-1	-1
R348	001	306	3	891	2	890	902	0.12006	-0.16636	0.74667	-0.4412	-0.8727	-0.20912	0.22697	0.003906	false	1	-1	-1
R348	001	20	3	892	1	839	893	-0.34228	-1.9708e-05	0.73088	-0.41137	-0.18268	-0.89298	0.023355	0.004566	true	1	-1	-1
R348	001	20	3	893	2	892	0	-0.35188	-0.0042861	0.71003	-0.67631	-0.60048	-0.42665	0.091997	0.004566	false	1	-1	-1
R348	001	25	5	894	1	847	895	0.42631	0.2502	0.75868	-0.75368	-0.65038	0.094679	0.022482	0.0064471	true	1	-1	-1
R348	001	25	5	895	2	894	896	0.40937	0.23558	0.76081	-0.19145	-0.49711	-0.8463	0.028715	0.0064471	false	1	-1	-1
R348	001	25	5	896	3	895	0	0.40203	0.21885	0.72958	-0.72696	-0.56334	0.39265	0.042973	0.0064471	false	1	-1	-1
R348	001	26	5	897	1	847	898	0.4403	0.26012	0.75522	0.91556	0.37332	-0.14959	0.021578	0.0062149	true	1	-1	-1
R348	001	26	5	898	2	897	899	0.46006	0.26817	0.752	0.57922	0.56489	0.58771	0.071962	0.0062149	false	1	-1	-1
R348	001	26	5	899	3	898	0	0.5021	0.30833	0.794	0.78481	0.22521	0.57736	0.061132	0.0062149	false	1	-1	-1
R348	001	166	6	900	1	877	901	-0.51679	0.60318	0.8088	-0.19965	0.79863	0.56775	0.057937	0.0074285	true	1	-1	-1
R348	001	166	6	901	2	900	0	-0.52835	0.64945	0.84169	-0.27254	0.72492	0.63262	0.054968	0.0074285	false	1	-1	-1
R348	001	307	4	902	1	891	0	0.056789	-0.28512	0.72059	0.16684	0.14596	0.97512	0.111	0.01079	false	1	-1	-1
R348	002	1	0	1	1	0	2	-0.069238	0.072097	-2.4264	-0.021564	-0.022008	0.99953	0.149	0.09682	false	0	0	0
R348	002	1	0	2	2	1	3	-0.070669	0.067009	-2.2774	-0.039097	-0.024011	0.99895	0.16535	0.088601	false	0	0	0
R348	002	1	0	3	3	2	4	-0.076888	0.061744	-2.1123	-0.043656	-0.027705	0.99866	0.1559	0.084213	false	0	0	0
R348	002	1	0	4	4	3	5	-0.082568	0.056617	-1.9566	-0.037245	-0.024585	0.999	0.144	0.081907	false	0	0	0
R348	002	1	0	5	5	4	6	-0.087139	0.052235	-1.8127	-0.032287	-0.010072	0.99943	0.12585	0.079475	false	0	0	0
R348	002	1	0	6	6	5	7	-0.091863	0.050127	-1.6869	-0.01306	-0.0012733	0.99991	0.12209	0.077423	false	0	0	0
R348	002	1	0	7	7	6	8	-0.093534	0.048737	-1.5648	0.03199	0.0074169	0.99946	0.16638	0.072861	false	0	0	0
R348	002	1	0	8	8	7	9	-0.08592	0.04898	-1.3985	-0.00069053	0.023407	0.99973	0.15871	0.074298	false	0	0	0
R348	002	1	0	9	9	8	10	-0.086275	0.052966	-1.2399	-0.0072896	0.011892	0.9999	0.15097	0.073641	false	0	0	0
R348	002	1	0	10	10	9	11	-0.086466	0.054473	-1.0889	0.0036412	0.016253	0.99986	0.1478	0.073924	false	0	0	0
R348	002	1	0	11	11	10	12	-0.085736	0.057146	-0.94112	0.012172	-0.0076699	0.9999	0.14477	0.072908	false	0	0	0
R348	002	1	0	12	12	11	13	-0.083592	0.054554	-0.79639	0.016257	-0.011641	0.9998	0.12369	0.071551	false	0	0	0
R348	002	1	0	13	13	12	14	-0.082047	0.052808	-0.67271	0.037554	0.001662	0.99929	0.11782	0.070863	false	0	0	0
R348	002	1	0	14	14	13	15	-0.077195	0.051654	-0.55495	0.0078267	0.015197	0.99985	0.10768	0.066157	false	0	0	0
R348	002	1	0	15	15	14	16	-0.076808	0.052925	-0.44725	0.071274	-0.0077374	0.99743	0.11124	0.05969	false	0	0	0
R348	002	1	0	16	16	15	17	-0.068852	0.053062	-0.33624	0.07769	-0.06652	0.99476	0.098126	0.060583	false	0	0	0
R348	002	1	0	17	17	16	18	-0.060338	0.043475	-0.23842	0.030179	0.074914	0.99673	0.097801	0.061189	false	0	0	0
R348	002	1	0	18	18	17	19	-0.057155	0.052602	-0.14103	0.07292	0.042986	0.99641	0.09585	0.059985	false	0	0	0
R348	002	1	0	19	19	18	20	-0.049834	0.056689	-0.045531	-0.0014359	-0.075594	0.99714	0.091935	0.058554	false	0	0	0
R348	002	1	0	20	20	19	21	-0.049384	0.048486	0.046109	0.0043579	-0.023269	0.99972	0.089121	0.058719	false	0	0	0
R348	002	1	0	21	21	20	22	-0.052659	0.04841	0.13543	0.054564	-0.014897	0.9984	0.10591	0.062213	false	0	0	0
R348	002	1	0	22	22	21	23	-0.048263	0.046561	0.24152	0.25353	-0.080506	0.96397	0.10604	0.067537	false	0	0	0
R348	002	1	0	23	23	22	24	-0.023266	0.033537	0.34226	-0.42118	-0.11714	0.89938	0.097883	0.06494	false	0	0	0
R348	002	1	0	24	24	23	25	-0.081023	0.021433	0.43741	0.38303	-0.3388	0.85936	0.16834	0.061461	false	0	0	0
R348	002	1	0	25	25	24	26	2.5745e-05	-0.034934	0.5712	0.54962	-0.056139	0.83352	0.12233	0.053953	false	0	0	0
R348	002	1	0	26	26	25	27	0.074163	-0.0031564	0.67197	-0.15585	0.058344	0.98606	0.055985	0.027516	false	0	0	0
R348	002	1	0	27	27	26	28	0.078871	-0.0027608	0.7311	-0.32443	-0.28615	0.90159	0.013501	0.026843	false	0	0	0
R348	002	1	0	28	28	27	0	0.050588	0.039142	0.7711	0.34493	-0.34958	0.8711	0.1255	0.033317	false	0	0	0
R348	002	2	1	29	1	22	30	0.036646	0.063528	0.31695	0.52465	0.68751	0.50207	0.15973	0.030894	false	0	0	0
R348	002	2	1	30	2	29	31	0.12015	0.17306	0.39788	0.50765	0.71433	0.48169	0.060096	0.030618	false	0	0	0
R348	002	2	1	31	3	30	32	0.15032	0.21613	0.427	0.50491	0.7832	0.36285	0.12011	0.029842	false	0	0	0
R348	002	2	1	32	4	31	33	0.2122	0.30927	0.47095	0.5099	0.79841	0.32022	0.087854	0.028037	false	0	0	0
R348	002	2	1	33	5	32	34	0.25589	0.3799	0.501	0.53022	0.84259	0.094341	0.061469	0.028282	false	0	0	0
R348	002	2	1	34	6	33	35	0.28765	0.43365	0.50305	0.58493	0.76507	0.26932	0.096054	0.029305	false	0	0	0
R348	002	2	1	35	7	34	36	0.34418	0.50642	0.53094	0.62574	0.76303	0.16194	0.091966	0.029461	false	0	0	0
R348	002	2	1	36	8	35	37	0.40228	0.57646	0.54409	0.59652	0.79184	0.13094	0.047435	0.028097	false	0	0	0
R348	002	2	1	37	9	36	38	0.43391	0.61358	0.54795	0.33103	0.89557	0.29727	0.066742	0.028948	false	0	0	0
R348	002	2	1	38	10	37	39	0.45513	0.67332	0.5708	0.43738	0.88908	0.13506	0.063847	0.032017	false	0	0	0
R348	002	2	1	39	11	38	40	0.48391	0.72819	0.58374	0.64878	0.73583	0.19402	0.055194	0.029284	false	0	1	0
R348	002	2	1	40	12	39	41	0.51878	0.76957	0.59569	0.66759	0.74326	0.043415	0.064658	0.026649	false	0	0	0
R348	002	2	1	41	13	40	42	0.56296	0.81675	0.59718	0.66776	0.74421	0.015917	0.036566	0.021875	false	0	1	0
R348	002	2	1	42	14	41	43	0.58876	0.84459	0.5954	0.60893	0.60214	0.51636	0.082144	0.023003	false	0	0	0
R348	002	2	1	43	15	42	44	0.64164	0.89323	0.63602	0.54964	0.55339	0.62582	0.03853	0.024322	false	0	0	0
R348	002	2	1	44	16	43	45	0.6618	0.91798	0.65871	0.67499	0.44595	0.58781	0.049445	0.020668	false	0	0	0
R348	002	2	1	45	17	44	46	0.69623	0.93864	0.68768	0.34882	0.20229	0.9151	0.073335	0.016164	false	0	0	0
R348	002	2	1	46	18	45	47	0.72406	0.95747	0.75192	0.0021023	0.5819	0.81326	0.043954	0.011742	false	0	0	0
R348	002	2	1	47	19	46	48	0.73603	0.9702	0.79929	0.10338	0.71822	0.68809	0.047978	0.01893	false	0	0	0
R348	002	2	1	48	20	47	0	0.71854	1.0208	0.83044	0.23702	0.42986	0.87123	0.1114	0.016165	false	0	0	0
R348	002	3	1	49	1	23	50	0.010041	0.0012174	0.41098	0.96883	-0.070661	0.23744	0.22132	0.027672	false	0	0	0
R348	002	3	1	50	2	49	51	0.22462	-0.013488	0.46262	0.98922	-0.035015	0.14222	0.059421	0.02632	false	0	0	0
R348	002	3	1	51	3	50	52	0.2836	-0.013909	0.47123	0.97678	-0.1313	0.1693	0.081491	0.027726	false	0	1	0
R348	002	3	1	52	4	51	53	0.36427	-0.020783	0.48796	0.90716	-0.38515	0.16946	0.076487	0.029825	false	0	0	0
R348	002	3	1	53	5	52	54	0.43269	-0.053612	0.50199	0.96472	-0.24939	0.084394	0.058285	0.031047	false	0	0	0
R348	002	3	1	54	6	53	55	0.48896	-0.067137	0.5061	0.99466	-0.083388	-0.060889	0.042348	0.028023	false	0	0	0
R348	002	3	1	55	7	54	56	0.53148	-0.070294	0.50625	0.98007	-0.15703	-0.12169	0.061027	0.029282	false	0	0	0
R348	002	3	1	56	8	55	57	0.59122	-0.080008	0.5009	0.90325	-0.42909	0.004917	0.08187	0.027884	false	0	0	0
R348	002	3	1	57	9	56	58	0.66448	-0.12004	0.49698	0.98056	-0.18745	0.058022	0.060845	0.028448	false	0	2	0
R348	002	3	1	58	10	57	59	0.72421	-0.12967	0.49974	0.99919	-0.039091	-0.0091521	0.099668	0.024907	false	0	1	0
R348	002	3	1	59	11	58	60	0.82346	-0.13261	0.49461	0.98138	-0.15475	-0.11378	0.082202	0.022001	false	0	0	0
R348	002	3	1	60	12	59	61	0.90418	-0.14518	0.48541	0.95801	-0.28571	-0.024176	0.039358	0.023376	false	0	0	0
R348	002	3	1	61	13	60	62	0.94233	-0.15537	0.48596	0.90153	-0.43132	0.034759	0.080519	0.02484	false	0	0	0
R348	002	3	1	62	14	61	63	1.0146	-0.19032	0.48967	0.81944	-0.56266	0.10925	0.058428	0.031302	false	0	0	0
R348	002	3	1	63	15	62	64	1.0641	-0.23358	0.49099	0.90718	-0.06497	0.41569	0.071731	0.033495	false	0	2	0
R348	002	3	1	64	16	63	65	1.1291	-0.23695	0.52052	0.22213	0.22054	0.94975	0.091775	0.022678	false	0	0	0
R348	002	3	1	65	17	64	66	1.1466	-0.2147	0.60884	0.4107	0.074556	0.90872	0.058073	0.026197	false	0	0	0
R348	002	3	1	66	18	65	67	1.1656	-0.21089	0.66611	0.4897	0.63454	0.59796	0.056101	0.020444	false	0	0	0
R348	002	3	1	67	19	66	0	1.1913	-0.16973	0.70238	0.93396	0.14299	0.32753	0.046848	0.016202	false	0	0	1
R348	002	4	1	68	1	24	69	-0.091327	0.072344	0.47039	-0.28663	0.87709	0.38542	0.14997	0.03436	false	0	2	0
R348	002	4	1	69	2	68	70	-0.091282	0.22534	0.50248	-0.31992	0.91874	0.23145	0.094641	0.019945	false	0	0	0
R348	002	4	1	70	3	69	71	-0.15252	0.30036	0.54929	-0.23985	0.95745	0.16048	0.051535	0.024355	false	0	0	0
R348	002	4	1	71	4	70	0	-0.17037	0.34786	0.56015	-0.25992	0.95713	0.12783	0.098918	0.029137	false	0	3	1
R348	002	5	1	72	1	24	73	-0.04255	0.06341	0.48439	0.69928	0.17656	0.6927	0.14938	0.0084963	false	0	0	0
R348	002	5	1	73	2	72	74	0.066726	0.093142	0.58293	0.66508	0.12855	0.73563	0.065646	0.0084963	false	0	0	0
R348	002	5	1	74	3	73	75	0.11233	0.09643	0.63319	0.48116	0.4661	0.74245	0.066834	0.0084963	false	0	0	0
R348	002	5	1	75	4	74	76	0.15122	0.12239	0.68056	0.60269	0.51721	0.60766	0.062802	0.0084963	false	0	0	0
R348	002	5	1	76	5	75	0	0.18202	0.15806	0.72428	0.67317	0.35932	0.64632	0.06237	0.0084963	false	0	0	1
R348	002	6	1	77	1	24	78	-0.057325	-0.078104	0.54345	-0.89744	0.39564	-0.19515	0.20541	0.027744	false	0	1	0
R348	002	6	1	78	2	77	79	-0.24128	0.0036896	0.50276	-0.89121	0.39459	-0.22369	0.05822	0.026564	false	0	0	1
R348	002	6	1	79	3	78	80	-0.29294	0.026185	0.48688	-0.85853	0.49021	-0.15043	0.060341	0.023196	false	0	0	0
R348	002	6	1	80	4	79	81	-0.34515	0.055189	0.47805	-0.82317	0.56665	-0.036023	0.057693	0.024258	false	0	0	0
R348	002	6	1	81	5	80	82	-0.39231	0.089737	0.47839	-0.9164	0.36848	-0.15629	0.041518	0.02529	false	0	1	0
R348	002	6	1	82	6	81	83	-0.43203	0.10178	0.46838	-0.8801	0.47433	-0.020744	0.10252	0.024986	false	0	0	0
R348	002	6	1	83	7	82	84	-0.51952	0.15564	0.46609	-0.88536	0.46334	0.038132	0.045442	0.022292	false	0	0	0
R348	002	6	1	84	8	83	85	-0.55897	0.1794	0.4701	-0.96685	0.25322	0.032938	0.08893	0.024444	false	0	1	0
R348	002	6	1	85	9	84	86	-0.64531	0.20072	0.47274	-0.93928	0.31329	-0.14004	0.056328	0.023105	false	0	0	0
R348	002	6	1	86	10	85	87	-0.69893	0.21766	0.46628	-0.88806	0.38353	-0.25347	0.05317	0.020728	false	0	0	0
R348	002	6	1	87	11	86	88	-0.74626	0.23808	0.45129	-0.92183	0.38088	0.071907	0.064852	0.020237	false	0	0	0
R348	002	6	1	88	12	87	0	-0.8158	0.25904	0.45152	-0.49068	0.74297	0.45523	0.078833	0.02333	false	0	1	1
R348	002	7	1	89	1	24	90	-0.037197	-0.088614	0.55558	-0.78374	-0.59377	-0.18218	0.13069	0.019068	false	0	1	0
R348	002	7	1	90	2	89	91	-0.11966	-0.18981	0.51187	-0.83553	-0.47762	-0.2716	0.11275	0.018845	false	0	1	0
R348	002	7	1	91	3	90	92	-0.23154	-0.22971	0.49439	-0.7263	-0.59412	-0.3457	0.052834	0.022121	false	0	0	0
R348	002	7	1	92	4	91	93	-0.26962	-0.2612	0.47456	-0.79016	-0.60325	-0.10837	0.068385	0.022599	false	0	0	0
R348	002	7	1	93	5	92	94	-0.32608	-0.30061	0.46895	-0.68855	-0.68912	-0.22584	0.093556	0.022172	false	0	0	1
R348	002	7	1	94	6	93	95	-0.38829	-0.36731	0.44461	-0.77371	-0.62579	-0.098781	0.047451	0.024567	false	0	1	0
R348	002	7	1	95	7	94	96	-0.42522	-0.3967	0.44085	-0.84729	-0.53071	-0.02132	0.043685	0.021444	false	0	0	0
R348	002	7	1	96	8	95	97	-0.46317	-0.41889	0.43988	-0.71736	-0.68175	-0.14357	0.044266	0.021475	false	0	0	0
R348	002	7	1	97	9	96	98	-0.49563	-0.44844	0.43334	-0.64122	-0.75899	-0.11299	0.048197	0.02167	false	0	0	0
R348	002	7	1	98	10	97	99	-0.52668	-0.48518	0.42973	-0.65768	-0.74504	-0.11124	0.075629	0.023413	false	0	0	0
R348	002	7	1	99	11	98	100	-0.57917	-0.54271	0.43096	-0.60364	-0.75198	-0.26485	0.096661	0.024775	false	0	0	0
R348	002	7	1	100	12	99	101	-0.63785	-0.61397	0.41265	-0.84678	-0.52795	0.065112	0.057696	0.022689	false	0	0	0
R348	002	7	1	101	13	100	102	-0.68654	-0.64964	0.41214	-0.6279	-0.50536	0.5919	0.050078	0.023423	false	0	0	0
R348	002	7	1	102	14	101	103	-0.71543	-0.67492	0.44259	0.10306	-0.94945	-0.29653	0.033765	0.016256	false	0	0	0
R348	002	7	1	103	15	102	0	-0.72512	-0.71426	0.45106	0.011189	-0.93301	-0.35967	0.065958	0.015297	false	0	0	1
R348	002	8	1	104	1	25	105	0.010561	-0.089521	0.57948	0.35543	-0.90795	-0.22203	0.14833	0.038167	false	0	0	0
R348	002	8	1	105	2	104	106	0.06319	-0.22498	0.55054	0.22143	-0.95749	-0.1849	0.068653	0.041044	false	0	1	0
R348	002	8	1	106	3	105	107	0.07881	-0.2906	0.53688	0.048095	-0.99318	-0.10619	0.089069	0.038998	false	0	0	0
R348	002	8	1	107	4	106	108	0.063181	-0.38624	0.5266	0.34074	-0.92688	-0.15743	0.12658	0.027802	false	0	0	0
R348	002	8	1	108	5	107	109	0.10446	-0.50464	0.50179	0.33659	-0.93838	0.078388	0.044632	0.025919	false	0	0	0
R348	002	8	1	109	6	108	110	0.12022	-0.54603	0.50759	0.33634	-0.93713	0.093068	0.06921	0.025456	false	0	0	0
R348	002	8	1	110	7	109	111	0.14688	-0.61038	0.51612	0.13784	-0.99029	0.018172	0.1409	0.028432	false	0	1	0
R348	002	8	1	111	8	110	112	0.1636	-0.75092	0.51823	0.36636	-0.91755	-0.15452	0.053434	0.024408	false	0	0	0
R348	002	8	1	112	9	111	113	0.18904	-0.79805	0.50933	0.29792	-0.9507	-0.086036	0.075199	0.030321	false	0	0	0
R348	002	8	1	113	10	112	114	0.20507	-0.87132	0.50165	0.28301	-0.95522	-0.086326	0.18709	0.025742	false	0	1	0
R348	002	8	1	114	11	113	115	0.25756	-1.0495	0.4935	0.36194	-0.92887	0.078727	0.063948	0.027973	false	0	2	0
R348	002	8	1	115	12	114	116	0.28096	-1.1072	0.50474	0.508	-0.83532	0.21019	0.049659	0.033564	false	0	1	0
R348	002	8	1	116	13	115	0	0.30329	-1.1387	0.51742	-0.05542	-0.23385	0.97069	0.06434	0.032567	false	0	0	2
R348	002	253	1	117	1	24	118	-0.10712	-0.02311	0.52222	0.22869	-0.50418	0.83277	0.1156	0.027241	false	0	0	1
R348	002	253	1	118	2	117	119	-0.084614	-0.081407	0.61836	-0.022876	-0.63764	0.76999	0.089208	0.016217	false	0	0	0
R348	002	253	1	119	3	118	120	-0.094697	-0.13739	0.69597	0.72126	-0.18216	0.66828	0.082848	0.014005	false	0	0	0
R348	002	253	1	120	4	119	0	-0.04945	-0.14662	0.75403	0.16153	-0.053042	0.98544	0.066819	0.020285	false	0	0	1
R348	002	12	2	121	1	35	122	0.38296	0.54055	0.56794	0.65377	-0.42925	0.62316	0.087934	0.017228	false	0	0	0
R348	002	12	2	122	2	121	123	0.43984	0.4987	0.62182	0.66757	-0.25449	0.6997	0.033213	0.018379	false	0	0	0
R348	002	12	2	123	3	122	124	0.46146	0.48636	0.6477	0.91097	0.13564	0.38954	0.071137	0.013873	false	0	0	0
R348	002	12	2	124	4	123	125	0.52384	0.50388	0.69172	0.97037	-0.12673	0.2057	0.06192	0.011897	false	0	0	0
R348	002	12	2	125	5	124	126	0.58411	0.49371	0.70378	0.74027	-0.13389	0.65884	0.068956	0.0099214	false	0	1	0
R348	002	13	2	126	6	125	127	0.63644	0.48174	0.74529	0.51892	-0.61147	0.59735	0.060115	0.0089164	false	0	1	0
R348	002	13	2	127	7	126	128	0.67425	0.45138	0.79373	0.13622	-0.90957	0.39258	0.039349	0.011557	false	0	0	0
R348	002	13	2	128	8	127	0	0.69636	0.4038	0.80479	-0.058925	-0.42038	0.90543	0.06355	0.01677	false	0	0	1
R348	002	13	2	129	1	38	130	0.45077	0.71966	0.59717	-0.73622	0.22647	0.63772	0.061158	0.013362	true	0	1	0
R348	002	13	2	130	2	129	131	0.40575	0.73351	0.63617	0.73877	-0.27539	0.61512	0.038916	0.013362	false	0	0	0
R348	002	13	2	131	3	130	132	0.42934	0.71887	0.66765	0.85241	-0.16821	0.49508	0.059072	0.013431	false	0	0	0
R348	002	13	2	132	4	131	133	0.48309	0.70393	0.69907	0.043052	0.4232	0.90501	0.048084	0.015367	false	0	0	0
R348	002	13	2	133	5	132	134	0.48793	0.72462	0.7453	-0.51457	-0.61026	0.60233	0.10333	0.013362	false	0	0	0
R348	002	13	2	134	6	133	135	0.42933	0.65756	0.80575	0.43242	-0.7843	0.44484	0.035126	0.013362	false	0	0	0
R348	002	13	2	135	7	134	0	0.44611	0.63098	0.82251	-0.0036717	-0.75505	0.65566	0.034787	0.013362	false	0	0	0
R348	002	14	2	136	1	39	137	0.47027	0.73434	0.55681	-0.024553	0.97136	-0.23635	0.23	0.013541	false	0	1	0
R348	002	14	2	137	2	136	138	0.47051	0.96113	0.49967	-0.35501	0.8793	0.31748	0.072456	0.012817	false	0	1	0
R348	002	15	2	138	3	137	139	0.44399	1.0255	0.52034	-0.40168	0.83819	0.36889	0.088097	0.012994	false	0	0	0
R348	002	15	2	139	4	138	140	0.4121	1.1043	0.55294	-0.8166	0.57313	0.068486	0.026229	0.013171	false	0	0	0
R348	002	14	2	140	5	139	0	0.38944	1.1192	0.55882	-0.15867	0.98692	-0.028582	0.077039	0.011725	false	0	0	1
R348	002	16	2	141	1	47	142	0.75361	0.9653	0.80473	0.92155	-0.29644	0.25075	0.02869	0.015043	true	0	0	0
R348	002	15	2	142	2	141	143	0.78005	0.9568	0.81193	-0.73703	-0.50626	0.44777	0.079234	0.015043	false	0	0	0
R348	002	15	2	143	3	142	0	0.72138	0.91833	0.84923	-0.99375	-0.09559	-0.057599	0.072754	0.013148	false	0	0	1
R348	002	16	2	144	1	40	145	0.55738	0.81456	0.6249	-0.092013	-0.026938	0.99539	0.06599	0.016169	true	0	2	0
R348	002	17	2	145	2	144	146	0.55131	0.81278	0.69059	-0.59736	0.71942	-0.35439	0.072914	0.016169	false	0	0	0
R348	002	17	2	146	3	145	147	0.50968	0.86696	0.66639	-0.6171	0.78102	-0.095856	0.068996	0.013496	false	0	0	0
R348	002	16	2	147	4	146	0	0.45632	0.92006	0.6716	-0.44256	0.82613	-0.34879	0.060194	0.014463	false	0	0	1
R348	002	254	2	148	1	40	149	0.557	0.77288	0.59214	0.43872	-0.22017	0.87123	0.14282	0.02803	false	0	1	0
R348	002	254	2	149	2	148	150	0.62265	0.74764	0.71677	0.51751	-0.27563	0.81007	0.049907	0.028026	false	0	0	0
R348	002	254	2	150	3	149	151	0.6577	0.74438	0.75012	0.80798	-0.49358	0.32179	0.070653	0.024827	false	0	0	0
R348	002	254	2	151	4	150	152	0.7074	0.71651	0.80208	0.96474	-0.055945	0.2572	0.080674	0.018939	false	0	0	0
R348	002	254	2	152	5	151	153	0.79673	0.69853	0.82302	0.69363	0.59788	0.40177	0.056184	0.015205	false	0	0	1
R348	002	254	2	153	6	152	0	0.83811	0.72662	0.84257	0.91984	0.22664	0.32021	0.048775	0.011371	false	0	0	1
R348	002	41	2	154	1	42	155	0.63847	0.87483	0.60774	0.90461	0.42534	0.027696	0.061618	0.012537	true	0	2	0
R348	002	41	2	155	2	154	0	0.69421	0.90104	0.60945	0.6025	0.77386	0.19526	0.048019	0.012537	false	0	0	0
R348	002	84	2	156	1	44	157	0.66644	0.90988	0.68107	-0.17268	-0.65435	0.73622	0.036819	0.013358	true	0	0	0
R348	002	84	2	157	2	156	158	0.66008	0.88578	0.70818	-0.54271	-0.19024	0.81809	0.051086	0.013346	false	0	0	0
R348	002	84	2	158	3	157	0	0.63037	0.86143	0.75318	-0.16661	0.23259	0.9582	0.11364	0.013792	false	0	0	0
R348	002	29	2	159	1	52	160	0.39351	-0.012199	0.51506	0.17031	0.63118	0.7567	0.028632	0.012214	true	0	0	0
R348	002	29	2	160	2	159	161	0.39839	0.0058734	0.53673	-0.12805	-0.0073863	0.99174	0.062398	0.012214	false	0	0	0
R348	002	36	2	161	3	160	162	0.39531	0.0056258	0.59776	0.17472	-0.12647	0.97646	0.037895	0.01165	false	0	0	0
R348	002	36	2	162	4	161	163	0.39618	0.00071166	0.64346	0.83058	-0.099766	0.54789	0.076049	0.0087827	false	0	0	0
R348	002	36	2	163	5	162	0	0.45763	-0.008461	0.69247	0.96725	0.076287	0.2421	0.057238	0.011077	false	0	0	0
R348	002	37	2	164	1	54	165	0.49694	-0.085129	0.52764	0.088484	-0.62293	0.77725	0.095246	0.0085848	true	0	0	0
R348	002	37	2	165	2	164	166	0.50536	-0.14446	0.60167	0.20885	-0.90854	-0.36186	0.053998	0.008447	false	0	0	0
R348	002	37	2	166	3	165	0	0.52588	-0.19665	0.58603	-0.13557	-0.90421	-0.40499	0.073256	0.0063893	false	0	0	0
R348	002	38	2	167	1	64	168	1.1308	-0.25848	0.52792	0.074936	-0.94304	0.32413	0.12679	0.0099691	true	0	1	0
R348	002	38	2	168	2	167	0	1.1403	-0.37805	0.56902	-0.53642	-0.39306	0.74683	0.084583	0.0099691	false	0	1	2
R348	002	255	2	169	1	55	170	0.56313	-0.054249	0.52345	0.18694	0.69113	0.69813	0.039179	0.020889	true	0	0	0
R348	002	255	2	170	2	169	171	0.57045	-0.027171	0.5508	-0.0098052	-0.49111	0.87104	0.07833	0.020889	false	0	0	0
R348	002	255	2	171	3	170	172	0.56721	-0.065732	0.61982	0.27161	-0.56241	0.78098	0.05436	0.022864	false	0	0	0
R348	002	255	2	172	4	171	173	0.58065	-0.096876	0.66254	0.41108	-0.65443	0.63461	0.07468	0.022856	false	0	0	0
R348	002	255	2	173	5	172	174	0.61629	-0.14507	0.70905	0.18859	-0.92167	0.33907	0.077456	0.020044	false	0	0	0
R348	002	255	2	174	6	173	0	0.63778	-0.22818	0.73021	-0.088578	-0.44015	0.89355	0.040302	0.012957	false	0	0	1
R348	002	94	2	175	1	63	176	1.0832	-0.26471	0.51775	-0.70227	-0.70148	0.1214	0.091993	0.0076218	false	0	0	0
R348	002	94	2	176	2	175	177	1.0174	-0.32831	0.53045	-0.65229	-0.75571	-0.058438	0.045781	0.0073233	false	0	0	0
R348	002	94	2	177	3	176	178	0.98771	-0.3635	0.52946	-0.56437	-0.79719	-0.21443	0.044126	0.0060114	false	0	0	0
R348	002	44	2	178	4	177	179	0.96437	-0.40057	0.52197	-0.52855	-0.78233	-0.32953	0.071246	0.0071487	false	0	3	0
R348	002	44	2	179	5	178	180	0.91651	-0.44888	0.49402	-0.45102	-0.82527	-0.33987	0.059037	0.009635	false	0	0	0
R348	002	44	2	180	6	179	0	0.89081	-0.50108	0.47139	-0.89394	-0.39519	0.21138	0.053445	0.009538	false	0	0	2
R348	002	95	2	181	1	63	182	1.1074	-0.21237	0.48461	0.33696	0.89625	0.28843	0.11235	0.0096313	false	0	0	0
R348	002	45	2	182	2	181	183	1.1447	-0.11166	0.51963	0.40996	0.90807	0.085702	0.054912	0.010627	false	0	0	0
R348	002	95	2	183	3	182	184	1.1638	-0.058788	0.53069	0.30243	0.91351	-0.27208	0.032949	0.011209	false	0	0	0
R348	002	95	2	184	4	183	185	1.1802	-0.022236	0.51891	-0.5929	0.73663	0.32534	0.14141	0.013817	false	0	0	0
R348	002	45	2	185	5	184	186	1.0955	0.080492	0.57246	-0.41674	0.90045	0.1246	0.060586	0.0096313	false	0	0	0
R348	002	45	2	186	6	185	0	1.0718	0.13854	0.57275	-0.50439	0.81454	0.28656	0.051603	0.0096313	false	0	0	0
R348	002	157	2	187	1	67	188	1.2133	-0.14997	0.71056	-0.13649	0.99045	-0.019244	0.047673	0.010563	true	0	0	0
R348	002	157	2	188	2	187	0	1.2068	-0.10275	0.70964	-0.4163	-0.11227	0.90227	0.061433	0.010563	false	0	0	0
R348	002	31	2	189	1	69	190	-0.077242	0.21746	0.51694	0.38682	0.37104	0.84422	0.050592	0.0090615	true	0	1	0
R348	002	31	2	190	2	189	191	-0.057672	0.23624	0.55965	-0.27693	0.25367	0.9268	0.038344	0.0090077	false	0	0	0
R348	002	31	2	191	3	190	192	-0.073065	0.24617	0.59533	0.049894	0.55845	0.82804	0.058797	0.011736	false	0	0	0
R348	002	31	2	192	4	191	193	-0.077538	0.28634	0.64754	0.53836	0.14551	0.83006	0.022377	0.012215	false	0	0	0
R348	002	31	2	193	5	192	194	-0.079402	0.29321	0.67758	0.55106	-0.3221	0.7698	0.1206	0.0095516	false	0	0	0
R348	002	31	2	194	6	193	0	-0.012134	0.25357	0.76897	0.86456	-0.040254	0.50092	0.030038	0.0096938	false	0	0	1
R348	002	256	2	195	1	70	196	-0.17856	0.31269	0.54225	-0.74894	0.021494	0.66229	0.12053	0.017353	false	0	0	0
R348	002	256	2	196	2	195	197	-0.28133	0.29096	0.63265	-0.52622	0.55176	0.64703	0.039846	0.022956	false	0	0	0
R348	002	256	2	197	3	196	198	-0.3024	0.31519	0.65675	-0.24876	0.57174	0.78181	0.041359	0.022976	false	0	0	0
R348	002	256	2	198	4	197	199	-0.31321	0.34063	0.68788	-0.1107	0.53048	0.84044	0.066722	0.021898	false	0	0	0
R348	002	256	2	199	5	198	200	-0.31679	0.375	0.74995	-0.76123	0.35272	0.54417	0.045746	0.02189	false	0	0	0
R348	002	256	2	200	6	199	201	-0.35984	0.41698	0.7668	-0.51541	0.10077	0.851	0.14217	0.021699	false	0	0	0
R348	002	256	2	201	7	200	0	-0.44224	0.403	0.88393	-0.43151	0.016381	0.90196	0.075765	0.020177	false	0	0	2
R348	002	257	2	202	1	72	203	0.0027103	0.08348	0.52931	0.36798	0.85215	0.37205	0.050004	0.0064945	true	0	0	0
R348	002	257	2	203	2	202	204	0.021111	0.12609	0.54791	0.53974	0.80849	0.23458	0.083725	0.0064945	false	0	0	0
R348	002	101	2	204	3	203	205	0.064349	0.19744	0.56546	0.80906	0.54974	0.20788	0.084712	0.0064945	false	0	0	0
R348	002	101	2	205	4	204	206	0.13862	0.24085	0.58985	0.6252	0.76071	-0.17449	0.039562	0.0072092	false	0	0	0
R348	002	101	2	206	5	205	0	0.16925	0.26039	0.58101	0.85227	0.41858	0.31373	0.051114	0.0064945	false	0	0	0
R348	002	122	2	207	1	73	208	0.10807	0.10501	0.61824	0.55203	0.56271	-0.61533	0.01317	0.0055397	true	0	0	0
R348	002	122	2	208	2	207	209	0.11534	0.11242	0.61013	0.82427	-0.39988	0.40084	0.054366	0.0055397	false	0	0	0
R348	002	122	2	209	3	208	210	0.15973	0.097739	0.63808	0.96605	-0.1343	0.22072	0.055201	0.0075456	false	0	0	0
R348	002	122	2	210	4	209	211	0.22073	0.0956	0.63958	0.84051	-0.2334	0.48895	0.054176	0.0076571	false	0	0	0
R348	002	122	2	211	5	210	212	0.27472	0.078568	0.67691	0.806	0.31527	-0.50097	0.028525	0.0065537	false	0	0	0
R348	002	66	2	212	6	211	0	0.29869	0.091906	0.65904	0.97096	-0.022495	0.23818	0.025843	0.0042006	false	0	0	0
R348	002	44	2	213	1	84	214	-0.64758	0.18472	0.49025	-0.45497	-0.036508	0.88976	0.10058	0.020354	false	0	2	0
R348	002	44	2	214	2	213	215	-0.69063	0.1781	0.58032	-0.38866	-0.18123	0.90338	0.075603	0.025798	false	0	0	0
R348	002	32	2	215	3	214	216	-0.7278	0.17474	0.65235	-0.40727	-0.5655	0.71718	0.042649	0.024633	false	0	0	0
R348	002	32	2	216	4	215	217	-0.75704	0.16462	0.69572	0.69934	-0.057577	0.71247	0.064514	0.019795	false	0	0	0
R348	002	32	2	217	5	216	0	-0.69654	0.14327	0.74405	0.31719	0.39229	0.86343	0.066042	0.014957	false	0	0	2
R348	002	50	2	218	1	90	219	-0.16083	-0.20115	0.5164	-0.89717	-0.01376	0.44148	0.06796	0.018246	true	0	1	0
R348	002	50	2	219	2	218	0	-0.2218	-0.20209	0.5464	-0.98092	0.18424	-0.062004	0.083225	0.018246	false	0	0	0
R348	002	51	2	220	1	93	221	-0.37103	-0.31611	0.46681	-0.31824	-0.53082	0.78546	0.11661	0.0097723	false	0	0	0
R348	002	51	2	221	2	220	222	-0.42668	-0.38084	0.5615	0.2082	-0.3791	0.90163	0.042909	0.0097723	false	0	0	0
R348	002	51	2	222	3	221	223	-0.43685	-0.40013	0.60395	0.21738	-0.17706	0.95989	0.084054	0.011793	false	0	0	0
R348	002	51	2	223	4	222	0	-0.4196	-0.41462	0.68509	0.43116	0.093471	0.89742	0.056046	0.0097723	false	0	0	1
R348	002	53	2	224	1	97	225	-0.50479	-0.47616	0.44912	-0.22522	-0.54176	0.8098	0.10575	0.015631	false	0	0	0
R348	002	53	2	225	2	224	226	-0.53546	-0.52855	0.54186	0.076109	-0.78485	0.61499	0.071519	0.016645	false	0	0	0
R348	002	53	2	226	3	225	227	-0.52816	-0.58766	0.58425	0.49867	-0.14565	0.85447	0.058246	0.012757	false	0	0	0
R348	002	53	2	227	4	226	0	-0.4984	-0.60272	0.63088	0.56499	-0.30509	0.76662	0.07206	0.0093012	false	0	0	2
R348	002	54	2	228	1	100	229	-0.65496	-0.64306	0.43108	-0.10037	-0.75376	0.64943	0.105	0.015114	true	0	0	0
R348	002	54	2	229	2	228	230	-0.6655	-0.72221	0.49927	-0.34455	-0.44324	0.82754	0.044089	0.015114	false	0	0	0
R348	002	54	2	230	3	229	231	-0.67933	-0.73836	0.53634	-0.69092	0.15423	0.70629	0.028611	0.01357	false	0	1	0
R348	002	54	2	231	4	230	232	-0.68188	-0.73868	0.58519	-0.85992	-0.069386	0.5057	0.03845	0.021024	false	0	0	0
R348	002	54	2	232	5	231	233	-0.72606	-0.73868	0.60045	-0.39606	-0.67333	0.62431	0.045484	0.01427	false	0	0	0
R348	002	54	2	233	6	232	0	-0.74515	-0.76978	0.62851	-0.050307	-0.50483	0.86175	0.048929	0.012223	false	0	0	2
R348	002	55	2	234	1	103	0	-0.73414	-0.63542	0.46757	-0.78457	0.61857	-0.042741	0.14881	0.0077959	false	0	0	1
R348	002	56	2	235	1	102	0	-0.72743	-0.68888	0.4291	-0.83689	0.053612	-0.54475	0.049773	0.0085927	true	0	0	1
R348	002	259	2	236	1	101	237	-0.7146	-0.64352	0.43405	-0.7768	0.16927	0.60656	0.1472	0.011911	true	0	0	0
R348	002	103	2	237	2	236	0	-0.82895	-0.6186	0.52334	-0.84106	0.0034146	0.54093	0.076955	0.011911	false	0	0	3
R348	002	37	2	238	1	107	239	0.044948	-0.41185	0.53388	-0.51869	-0.45478	0.72397	0.20332	0.014586	false	0	1	0
R348	002	37	2	239	2	238	240	-0.071376	-0.4889	0.67882	-0.60609	-0.32097	0.72776	0.1141	0.013101	false	0	0	0
R348	002	37	2	240	3	239	0	-0.13507	-0.53818	0.76652	-0.84087	-0.1744	0.51238	0.05062	0.026412	false	0	0	1
R348	002	104	2	241	1	105	242	0.11014	-0.26975	0.56103	0.22239	-0.19565	0.95513	0.077256	0.028312	false	0	2	0
R348	002	104	2	242	2	241	243	0.13447	-0.28251	0.63535	-0.10452	0.091731	0.99028	0.12077	0.027673	false	0	0	4
R348	002	104	2	243	3	242	0	0.077136	-0.27185	0.76025	0.11519	-0.30223	0.94625	0.12416	0.02412	false	0	0	3
R348	002	147	2	244	1	110	245	0.18009	-0.64281	0.51762	0.006856	0.73643	0.67647	0.025482	0.011686	false	0	0	0
R348	002	147	2	245	2	244	246	0.17811	-0.62164	0.53624	0.74672	0.33717	0.57335	0.071759	0.014753	false	0	0	0
R348	002	147	2	246	3	245	247	0.21597	-0.59542	0.5912	0.66231	0.17227	0.72915	0.091616	0.018305	false	0	0	0
R348	002	147	2	247	4	246	248	0.27511	-0.58909	0.67116	-0.00046517	0.81196	0.58371	0.095385	0.015259	false	0	0	0
R348	002	147	2	248	5	247	0	0.26769	-0.51753	0.73389	0.16796	0.66366	0.72893	0.050227	0.010591	false	0	1	1
R348	002	196	2	249	1	112	250	0.21704	-0.80813	0.48879	0.32584	-0.94464	-0.038404	0.079658	0.011818	false	0	1	0
R348	002	196	2	250	2	249	251	0.24361	-0.89353	0.47271	-0.14174	-0.78401	0.60435	0.083245	0.019377	false	0	0	0
R348	002	196	2	251	3	250	252	0.23657	-0.96763	0.53938	-0.96596	-0.050435	0.25373	0.053928	0.017926	false	0	1	0
R348	002	81	2	252	4	251	253	0.18021	-0.97097	0.54643	-0.74417	-0.42169	0.51806	0.067551	0.015433	false	0	0	0
R348	002	81	2	253	5	252	254	0.13113	-0.99953	0.5823	-0.54511	-0.45897	0.70157	0.034097	0.012116	false	0	0	0
R348	002	196	2	254	6	253	255	0.11158	-1.0122	0.60387	-0.84275	0.13805	0.52029	0.083732	0.010063	false	0	0	0
R348	002	196	2	255	7	254	256	0.045863	-0.98809	0.66033	-0.90333	-0.083139	0.42081	0.080605	0.007697	false	0	0	0
R348	002	196	2	256	8	255	0	-0.038612	-0.9836	0.69733	-0.18078	-0.4317	0.88372	0.070615	0.014608	false	0	0	2
R348	002	214	2	257	1	114	258	0.28214	-1.0767	0.52105	0.42932	0.17761	0.88552	0.060953	0.02173	true	0	0	0
R348	002	214	2	258	2	257	259	0.3083	-1.0659	0.57502	-0.22271	-0.091087	0.97062	0.081715	0.02173	false	0	0	0
R348	002	214	2	259	3	258	260	0.2866	-1.0686	0.65462	-0.05549	-0.1009	0.99335	0.053596	0.022114	false	0	0	0
R348	002	214	2	260	4	259	0	0.27564	-1.0965	0.72647	0.56584	0.398	0.7221	0.066596	0.02408	false	0	0	1
R348	002	90	2	261	1	115	262	0.32708	-1.1247	0.49839	0.81277	0.52467	0.25323	0.10151	0.0053769	false	0	0	0
R348	002	90	2	262	2	261	263	0.40986	-1.0662	0.51819	0.89942	0.30664	0.31147	0.054874	0.0058963	false	0	0	0
R348	002	90	2	263	3	262	0	0.45702	-1.0394	0.53318	0.93379	0.25748	0.24849	0.050576	0.0055466	false	0	1	0
R348	002	91	2	264	1	116	0	0.27154	-1.1647	0.56189	-0.88916	-0.4386	-0.13045	0.068194	0.0058615	true	0	0	1
R348	002	10	2	265	1	118	266	-0.1015	-0.10722	0.6456	-0.97981	-0.19994	0.002004	0.12044	0.017664	true	0	0	0
R348	002	10	2	266	2	265	267	-0.21951	-0.1313	0.64584	-0.70756	0.36979	0.60217	0.055626	0.017664	false	0	2	1
R348	002	10	2	267	3	266	268	-0.25751	-0.11064	0.67977	-0.30666	0.34507	0.88707	0.04107	0.015038	false	0	0	0
R348	002	10	2	268	4	267	269	-0.27062	-0.094939	0.7152	-0.090532	0.52667	0.84524	0.066717	0.013005	false	0	0	0
R348	002	10	2	269	5	268	0	-0.28501	-0.052803	0.76744	0.23811	0.68944	0.68409	0.041726	0.0054806	false	0	0	0
R348	002	11	2	270	1	118	0	-0.10167	-0.10494	0.64842	-0.40801	-0.56272	0.71894	0.1326	0.0073363	true	0	0	1
R348	002	74	3	271	1	122	272	0.45513	0.47432	0.6358	0.24239	-0.95715	0.15849	0.031323	0.0082844	true	0	1	0
R348	002	74	3	272	2	271	0	0.46272	0.44434	0.64076	-0.00067621	-0.64703	0.76247	0.12609	0.0082844	false	0	0	0
R348	002	75	3	273	1	122	274	0.45202	0.50922	0.64569	0.42304	0.36527	0.82923	0.15251	0.010659	true	0	0	0
R348	002	75	3	274	2	273	275	0.51654	0.56493	0.77216	0.69656	-0.014721	0.71735	0.077581	0.010659	false	0	0	0
R348	002	75	3	275	3	274	0	0.5846	0.57071	0.8238	0.44872	-0.46547	0.76288	0.047812	0.010659	false	0	0	0
R348	002	76	3	276	1	125	277	0.59715	0.49832	0.72384	0.53513	0.18897	0.82336	0.084659	0.0068336	true	0	1	0
R348	002	76	3	277	2	276	0	0.64245	0.51431	0.79354	0.74753	0.087532	0.65843	0.088732	0.0068336	false	0	0	0
R348	002	77	3	278	1	127	0	0.67816	0.47434	0.79406	0.95649	0.087681	0.27826	0.14793	0.015972	false	0	0	1
R348	002	78	3	279	1	128	0	0.71201	0.40731	0.81037	0.77957	0.048516	0.62443	0.016573	0.0087258	false	0	0	1
R348	002	40	3	280	1	139	281	0.40622	1.1091	0.56665	-0.2679	0.23592	0.93412	0.019391	0.0096755	true	0	0	0
R348	002	40	3	281	2	280	282	0.40103	1.1137	0.58477	-0.57472	-0.096786	0.8126	0.067884	0.0094683	false	0	0	0
R348	002	40	3	282	3	281	0	0.36105	1.1067	0.63873	-0.76012	-0.094324	0.6429	0.082338	0.0093763	false	0	0	1
R348	002	85	3	283	1	142	0	0.77718	0.95111	0.83119	0.17423	-0.72385	0.6676	0.096905	0.012528	false	0	0	0
R348	002	86	3	284	1	145	285	0.54244	0.82306	0.70274	-0.48685	0.56424	0.66678	0.056057	0.010795	true	0	0	0
R348	002	86	3	285	2	284	0	0.51515	0.85469	0.74011	-0.91283	0.40265	-0.067909	0.10958	0.010795	false	0	0	0
R348	002	87	3	286	1	147	0	0.44421	0.92492	0.68045	-0.99095	0.13409	0.0066613	0.13013	0.0055682	false	0	0	0
R348	002	17	3	287	1	151	0	0.71114	0.73168	0.79136	-0.98348	-0.04104	-0.17629	0.20685	0.010465	false	0	0	0
R348	002	18	3	288	1	149	289	0.63349	0.75046	0.77416	-0.58759	0.61928	0.5208	0.082554	0.0086961	true	0	0	0
R348	002	18	3	289	2	288	0	0.58498	0.80159	0.81716	0.31048	0.94944	-0.046524	0.034404	0.0086961	false	0	0	0
R348	002	261	3	290	1	149	0	0.62012	0.72998	0.76344	-0.14681	0.69722	0.70166	0.23712	0.024621	false	0	0	2
R348	002	88	3	291	1	152	292	0.8213	0.73446	0.83022	-0.29679	0.71408	-0.63404	0.096444	0.011321	true	0	0	0
R348	002	88	3	292	2	291	293	0.79268	0.80333	0.76907	0.76352	-0.58767	-0.26774	0.072138	0.011321	false	0	0	0
R348	002	42	3	293	3	292	294	0.84662	0.76022	0.7475	0.89446	-0.25366	-0.36824	0.083546	0.0081168	false	0	0	0
R348	002	42	3	294	4	293	295	0.92123	0.73582	0.72189	0.2256	-0.82943	-0.51102	0.033876	0.0094427	false	0	0	0
R348	002	42	3	295	5	294	0	0.92786	0.7106	0.67666	0.26215	-0.95892	-0.10836	0.10755	0.011489	false	0	0	0
R348	002	97	3	296	1	168	297	1.118	-0.40434	0.59775	0.30841	-0.69218	-0.65251	0.10236	0.0083033	true	0	0	0
R348	002	97	3	297	2	296	298	1.1495	-0.47519	0.53095	-0.45641	0.69488	0.55573	0.03915	0.0083033	false	0	1	0
R348	002	46	3	298	3	297	0	1.1023	-0.47036	0.57272	-0.31825	0.82901	0.45985	0.24037	0.0083033	false	0	0	0
R348	002	47	3	299	1	167	0	1.1278	-0.31332	0.55372	0.28121	-0.74602	0.60363	0.16633	0.0094707	false	0	0	1
R348	002	40	3	300	1	172	301	0.60026	-0.11107	0.70814	-0.84478	0.23596	0.48029	0.16963	0.010087	false	0	0	0
R348	002	40	3	301	2	300	0	0.45226	-0.062974	0.78426	-0.85306	-0.16994	0.49337	0.043507	0.0090158	false	0	0	0
R348	002	263	3	302	1	172	303	0.58722	-0.13538	0.71459	-0.74668	-0.027468	0.66462	0.087773	0.0098235	true	0	0	1
R348	002	263	3	303	2	302	0	0.52168	-0.13779	0.77293	0.078652	-0.9547	0.287	0.06167	0.0098235	false	0	0	1
R348	002	51	3	304	1	172	305	0.61979	-0.14823	0.68675	0.87063	-0.43442	0.23083	0.11704	0.0069294	false	0	0	0
R348	002	103	3	305	2	304	306	0.72223	-0.19983	0.71178	0.81084	-0.43813	0.38806	0.032067	0.0088344	false	0	0	0
R348	002	51	3	306	3	305	307	0.75019	-0.21055	0.72157	0.83032	-0.047363	0.55528	0.069119	0.0089926	false	0	0	0
R348	002	51	3	307	4	306	0	0.81282	-0.2278	0.7654	0.73744	0.46666	0.48827	0.051933	0.0076612	false	0	0	0
R348	002	52	3	308	1	173	0	0.64974	-0.21636	0.72839	0.81683	-0.57574	-0.036243	0.057712	0.0069499	false	0	0	0
R348	002	153	3	309	1	179	310	0.89708	-0.50188	0.46876	0.12224	-0.80894	-0.57505	0.06871	0.0077767	false	0	0	0
R348	002	153	3	310	2	309	0	0.9135	-0.55847	0.42872	-0.13784	-0.76397	-0.63035	0.035831	0.007843	false	0	2	2
R348	002	265	3	311	1	183	312	1.1757	-0.051489	0.53455	0.78499	0.57308	0.2353	0.035175	0.0053683	false	0	0	0
R348	002	265	3	312	2	311	0	1.1718	-0.032113	0.50606	0.18443	0.9664	-0.17902	0.13111	0.0052638	false	0	0	0
R348	002	55	3	313	1	191	314	-0.080363	0.27454	0.64765	-0.11493	0.51385	0.85015	0.1191	0.0075695	false	0	0	0
R348	002	55	3	314	2	313	315	-0.095933	0.34614	0.73996	0.34367	0.6474	0.68027	0.10957	0.011149	false	0	0	0
R348	002	55	3	315	3	314	0	-0.0625	0.42101	0.81128	0.54554	0.79755	0.2575	0.067344	0.011149	false	0	0	1
R348	002	105	3	316	1	191	317	-0.081341	0.27275	0.6423	-0.79406	0.14168	0.5911	0.084408	0.011149	false	0	0	0
R348	002	105	3	317	2	316	318	-0.14969	0.28249	0.6899	-0.67853	-0.29167	0.67419	0.029615	0.009984	false	0	0	0
R348	002	105	3	318	3	317	0	-0.17298	0.27494	0.72283	-0.85325	-0.49349	-0.16859	0.045404	0.011149	false	0	0	1
R348	002	106	3	319	1	200	320	-0.38643	0.40444	0.82986	0.75839	-0.6511	-0.030327	0.1184	0.0086993	false	0	0	0
R348	002	269	3	320	2	319	0	-0.2822	0.30268	0.81891	-0.031841	-0.30269	0.95256	0.095025	0.020614	false	0	0	1
R348	002	124	3	321	1	214	0	-0.71894	0.19214	0.60438	-0.59396	0.6964	0.40278	0.14929	0.0079456	false	0	0	0
R348	002	273	3	322	1	216	0	-0.74615	0.18358	0.70529	-0.67914	-0.36971	0.63411	0.2353	0.018805	false	0	0	3
R348	002	133	3	323	1	220	0	-0.40472	-0.37104	0.56434	-0.37388	0.67601	0.635	0.16486	0.01054	false	0	0	0
R348	002	134	3	324	1	221	325	-0.42457	-0.39386	0.60755	-0.59293	0.25083	0.76519	0.09365	0.0064838	true	0	0	0
R348	002	134	3	325	2	324	0	-0.4801	-0.37037	0.67921	-0.68282	0.083892	0.72575	0.086531	0.0064838	false	0	0	0
R348	002	72	3	326	1	226	327	-0.53887	-0.59699	0.58018	-0.059143	-0.85358	0.51759	0.1201	0.0098342	false	0	0	0
R348	002	137	3	327	2	326	0	-0.54729	-0.70083	0.64085	0.23861	-0.81992	0.52039	0.057795	0.0096335	false	0	0	1
R348	002	139	3	328	1	228	329	-0.64842	-0.69785	0.48507	0.88522	-0.032143	0.46405	0.031265	0.014342	true	0	0	0
R348	002	139	3	329	2	328	330	-0.62074	-0.69885	0.49958	0.72817	-0.67925	-0.091566	0.080571	0.01431	false	0	0	0
R348	002	73	3	330	3	329	331	-0.55993	-0.76439	0.49963	0.92814	-0.067551	-0.36605	0.071435	0.008311	false	0	0	0
R348	002	73	3	331	4	330	332	-0.48933	-0.75896	0.47593	0.88644	-0.28458	-0.36501	0.027983	0.0065969	false	0	0	0
R348	002	139	3	332	5	331	0	-0.46449	-0.76681	0.46406	0.99609	-0.087149	0.014677	0.053747	0.0082824	false	0	2	0
R348	002	58	3	333	1	237	0	-0.83999	-0.60971	0.52099	-0.76828	0.61898	-0.16311	0.10133	0.0086543	true	0	0	1
R348	002	34	3	334	1	236	335	-0.70417	-0.63568	0.41919	-0.57706	0.81666	-0.0083028	0.1767	0.0030964	true	0	0	0
R348	002	34	3	335	2	334	0	-0.80461	-0.49081	0.41823	-0.40875	0.88181	0.23522	0.13277	0.0030964	false	0	0	0
R348	002	148	3	336	1	238	337	0.027274	-0.44485	0.56156	0.72783	-0.39012	0.56398	0.059041	0.0090059	false	0	2	0
R348	002	148	3	337	2	336	338	0.062417	-0.48553	0.60675	0.71941	0.13954	0.68042	0.087683	0.013857	false	0	0	0
R348	002	148	3	338	3	337	339	0.11531	-0.50616	0.66756	0.13406	-0.006877	0.99095	0.031164	0.013857	false	0	0	0
R348	002	148	3	339	4	338	0	0.10859	-0.5059	0.70482	0.26439	-0.8169	0.51262	0.090423	0.013857	false	0	0	0
R348	002	278	3	340	1	238	0	-0.02939	-0.48454	0.66233	0.24055	0.6191	0.74757	0.064455	0.010721	false	0	1	1
R348	002	200	3	341	1	239	0	-0.09621	-0.51391	0.726	0.13258	-0.92351	0.35994	0.070019	0.0038895	true	0	0	1
R348	002	38	3	342	1	241	0	0.088708	-0.28671	0.51534	0.12871	-0.9916	-0.01266	0.20944	0.014731	false	0	0	0
R348	002	198	3	343	1	246	344	0.20453	-0.60753	0.59957	-0.26426	-0.57653	0.77316	0.039683	0.0089289	false	0	0	0
R348	002	82	3	344	2	343	345	0.19769	-0.63264	0.63196	-0.55001	-0.30371	0.77798	0.073477	0.0089289	false	0	0	0
R348	002	82	3	345	3	344	346	0.15929	-0.6552	0.69092	-0.66738	-0.14984	0.72949	0.048199	0.0097518	false	0	0	0
R348	002	82	3	346	4	345	0	0.12617	-0.65968	0.72598	-0.86676	-0.28644	0.40827	0.018261	0.011124	false	0	0	1
R348	002	199	3	347	1	246	348	0.26418	-0.56966	0.66696	0.40355	0.3268	0.8546	0.12254	0.010402	false	0	0	0
R348	002	199	3	348	2	347	349	0.32856	-0.53751	0.78683	0.56901	-0.35093	-0.74369	0.077262	0.0093157	false	0	0	0
R348	002	199	3	349	3	348	0	0.38679	-0.56879	0.73811	0.043203	-0.87314	-0.48555	0.093682	0.0088816	false	0	0	0
R348	002	216	3	350	1	250	351	0.24597	-0.94126	0.52819	0.47878	-0.057358	0.87606	0.028298	0.0086473	true	0	0	0
R348	002	216	3	351	2	350	0	0.25952	-0.94288	0.55298	0.615	-0.643	0.45642	0.10001	0.0086473	false	0	0	0
R348	002	85	3	352	1	251	0	0.22665	-0.96053	0.55866	-0.43495	0.31098	0.84505	0.10998	0.014142	true	0	0	1
R348	002	219	3	353	1	252	354	0.15092	-0.98615	0.58438	0.16218	0.17942	0.97031	0.055384	0.010859	true	0	0	0
R348	002	86	3	354	2	353	355	0.15991	-0.97621	0.63811	0.28878	-0.52838	0.79839	0.054949	0.010859	false	0	0	0
R348	002	219	3	355	3	354	0	0.17346	-1.0057	0.68261	0.29948	-0.68449	0.66467	0.026851	0.011913	false	0	0	1
R348	002	220	3	356	1	252	357	0.1246	-1.0142	0.5751	-0.46233	-0.86506	-0.19471	0.04529	0.011111	true	0	0	0
R348	002	220	3	357	2	356	358	0.10366	-1.0534	0.56628	-0.30288	-0.953	0.0080176	0.07512	0.011111	false	0	0	0
R348	002	220	3	358	3	357	0	0.078844	-1.1304	0.56136	-0.18413	-0.6673	0.72167	0.068701	0.013107	false	0	0	1
R348	002	221	3	359	1	254	360	0.11781	-1.0184	0.60967	0.78115	-0.54812	0.29895	0.044039	0.010854	true	0	0	0
R348	002	221	3	360	2	359	0	0.15221	-1.0426	0.62283	0.65086	-0.75504	0.079349	0.056086	0.010854	false	0	0	0
R348	002	279	3	361	1	254	362	0.057169	-1.0003	0.64901	-0.39457	-0.68408	-0.61348	0.15994	0.0062597	true	0	0	0
R348	002	108	3	362	2	361	0	-0.021907	-1.1075	0.55669	-0.22647	-0.93464	-0.27414	0.035446	0.0062597	false	0	0	1
R348	002	98	3	363	1	256	0	-0.060141	-0.99806	0.73156	-0.98721	0.08223	0.13657	0.061357	0.0095974	true	0	0	1
R348	002	231	3	364	1	258	365	0.3158	-1.0713	0.63949	0.9241	-0.0055569	0.3821	0.018103	0.016069	true	0	0	0
R348	002	231	3	365	2	364	366	0.33253	-1.0714	0.64641	0.66469	0.61102	0.42993	0.074025	0.016069	false	0	0	0
R348	002	231	3	366	3	365	367	0.37923	-1.0237	0.70194	0.88372	0.46576	0.046008	0.0564	0.020643	false	0	0	0
R348	002	231	3	367	4	366	0	0.43172	-1.0011	0.70925	0.69569	0.70278	0.14875	0.07694	0.020643	false	0	0	0
R348	002	243	3	368	1	264	0	0.2254	-1.1917	0.55943	-0.55835	-0.67737	0.47898	0.11402	0.006238	false	0	0	0
R348	002	152	4	369	1	295	370	0.93483	0.64829	0.66372	-0.79671	-0.27052	-0.54044	0.034724	0.0081455	true	0	0	0
R348	002	152	4	370	2	369	371	0.90716	0.6389	0.64495	-0.88961	-0.42021	0.17893	0.025545	0.0081455	false	0	0	0
R348	002	152	4	371	3	370	372	0.88465	0.6303	0.65093	-0.93459	-0.12484	0.33309	0.032069	0.0098565	false	0	0	0
R348	002	152	4	372	4	371	373	0.84915	0.60335	0.66073	-0.84894	0.18546	0.49488	0.028721	0.0099992	false	0	0	0
R348	002	152	4	373	5	372	0	0.82192	0.60575	0.67223	0.6392	-0.75547	0.14381	0.057948	0.0081455	false	0	0	0
R348	002	282	4	374	1	294	375	0.90926	0.74968	0.7377	-0.49461	0.57278	0.65367	0.12621	0.010329	true	0	0	0
R348	002	282	4	375	2	374	0	0.84683	0.82197	0.8202	-0.83995	0.14055	-0.52415	0.1659	0.010329	false	0	1	0
R348	002	286	4	376	1	312	377	1.1728	-0.04583	0.51242	0.68111	-0.032109	0.73148	0.077611	0.0083213	true	0	0	0
R348	002	109	4	377	2	376	0	1.2256	-0.048322	0.56919	-0.89411	0.3237	0.30948	0.11817	0.0083213	false	0	0	0
R348	002	110	4	378	1	314	0	-0.099014	0.318	0.71033	0.63069	0.77547	-0.029531	0.20469	0.0031523	false	0	2	1
R348	002	108	4	379	1	318	380	-0.17422	0.26275	0.72675	0.35016	-0.82522	0.44317	0.017694	0.010592	true	0	0	0
R348	002	108	4	380	2	379	381	-0.16802	0.24815	0.7346	-0.13383	0.53304	0.83544	0.060981	0.010592	false	0	0	0
R348	002	56	4	381	3	380	382	-0.16197	0.28351	0.79224	-0.45568	0.37294	0.80825	0.043094	0.010592	false	0	0	0
R348	002	56	4	382	4	381	0	-0.17141	0.30906	0.8271	0.53545	-0.5774	0.61637	0.042091	0.010592	false	0	0	0
R348	002	126	4	383	1	322	384	-0.7933	0.1378	0.74889	0.64926	-0.68704	-0.32624	0.13752	0.0066607	false	0	0	0
R348	002	126	4	384	2	383	0	-0.70034	0.040624	0.71114	0.39451	-0.77353	-0.496	0.086751	0.0036387	false	0	1	0
R348	002	127	4	385	1	322	0	-0.77675	0.17394	0.75408	-0.2927	0.032702	0.95565	0.07221	0.00655	false	0	0	1
R348	002	129	4	386	1	322	0	-0.74225	0.16514	0.70295	-0.75204	-0.55697	0.35245	0.20057	0.014496	false	0	0	1
R348	002	114	4	387	1	330	388	-0.56909	-0.77149	0.50625	-0.0017394	-0.93237	0.3615	0.029499	0.014848	true	0	1	0
R348	002	114	4	388	2	387	0	-0.56914	-0.79899	0.51691	0.51473	0.59664	0.61568	0.094912	0.014848	false	0	1	0
R348	002	88	4	389	1	344	390	0.17077	-0.65723	0.68014	0.33641	-0.78037	0.52712	0.043971	0.010022	true	0	0	0
R348	002	88	4	390	2	389	0	0.18556	-0.69154	0.70332	0.42049	-0.39827	0.81521	0.025024	0.010022	false	0	0	0
R348	002	222	4	391	1	361	392	0.031862	-1.0474	0.59981	0.49506	0.33809	-0.80038	0.02911	0.0059467	true	0	0	0
R348	002	222	4	392	2	391	393	0.046273	-1.0376	0.57651	-0.77655	-0.085908	-0.62417	0.044373	0.0059467	false	0	0	0
R348	002	222	4	393	3	392	394	0.012885	-1.0472	0.54621	-0.95568	-0.045307	-0.29089	0.048922	0.0059467	false	0	0	0
R348	002	222	4	394	4	393	0	-0.033166	-1.0482	0.52761	-0.98768	0.011286	-0.15605	0.060384	0.0059467	false	0	0	0
R348	002	223	4	395	1	361	396	0.013031	-1.0656	0.5915	-0.87087	0.26332	0.41502	0.052706	0.0055244	true	0	0	0
R348	002	87	4	396	2	395	397	-0.036107	-1.0544	0.59655	-0.82488	0.56084	0.071009	0.048466	0.0055244	false	0	0	0
R348	002	87	4	397	3	396	0	-0.073732	-1.0308	0.60255	0.75691	0.62849	0.17912	0.10107	0.0055244	false	0	0	0
R348	002	299	5	398	1	370	399	0.89963	0.64434	0.64545	-0.80952	0.5847	0.053014	0.090891	0.011673	true	0	0	0
R348	002	299	5	399	2	398	400	0.8286	0.69364	0.65782	-0.55295	-0.80315	-0.2218	0.1121	0.011673	false	0	0	0
R348	002	299	5	400	3	399	401	0.72625	0.62058	0.65733	-0.44425	0.19778	-0.8738	0.033084	0.011673	false	0	0	0
R348	002	299	5	401	4	400	402	0.70981	0.63154	0.61864	0.97676	-0.067046	-0.20358	0.073559	0.011673	false	0	0	0
R348	002	299	5	402	5	401	403	0.78355	0.62073	0.58789	0.89486	-0.37252	0.24587	0.069884	0.011673	false	0	0	0
R348	002	299	5	403	6	402	0	0.8524	0.59366	0.61386	-0.0012506	-0.99325	-0.11602	0.15324	0.011673	false	0	2	0
R348	002	155	5	404	1	377	0	1.1972	-0.036474	0.5878	0.12126	0.22206	0.96746	0.068666	0.0080662	false	0	0	0
R348	002	156	5	405	1	376	406	1.1878	-0.050313	0.53967	-0.014254	-0.32669	0.94502	0.065666	0.0048429	true	0	0	0
R348	002	156	5	406	2	405	407	1.1869	-0.071766	0.60172	0.085615	-0.49278	0.86593	0.031084	0.0047403	false	0	0	0
R348	002	156	5	407	3	406	0	1.1846	-0.095916	0.62887	0.72732	-0.39302	0.56262	0.051665	0.0065877	false	0	0	0
R348	002	134	3	408	1	148	584	0.59385	0.77333	0.6865	0.95828	-0.28571	-0.0089101	0.079674	0.016714	false	1	-1	-1
R348	002	134	3	409	2	408	572	0.68502	0.75411	0.62804	0.82508	-0.53597	0.17884	0.078867	0.0087291	false	1	-1	-1
R348	002	134	3	410	3	409	411	0.75402	0.71937	0.65206	0.79975	-0.58638	0.12867	0.060371	0.0081018	false	1	-1	-1
R348	002	27	3	411	4	410	412	0.80059	0.6814	0.65925	0.83402	-0.50605	-0.21983	0.069368	0.0099417	false	1	-1	-1
R348	002	27	3	412	5	411	586	0.86351	0.64876	0.65351	0.83125	-0.44992	-0.32649	0.066388	0.0073421	false	1	-1	-1
R348	002	27	3	413	6	412	414	0.91882	0.61656	0.62333	0.85598	-0.49529	0.14828	0.056748	0.0092824	false	1	-1	-1
R348	002	27	3	414	7	413	415	0.96724	0.58658	0.63228	0.97418	-0.13436	-0.18142	0.1126	0.0068069	false	1	-1	-1
R348	002	27	3	415	8	414	416	1.0774	0.5685	0.6165	0.99646	0.042619	-0.07241	0.023227	0.0058746	false	1	-1	-1
R348	002	27	3	416	9	415	0	1.1007	0.57027	0.61169	0.97449	0.19491	0.11124	0.052482	0.0070048	false	1	-1	-1
R348	002	221	3	417	1	137	607	0.38384	1.0646	0.46346	-0.55622	0.77966	0.28768	0.078422	0.0089533	false	1	-1	-1
R348	002	221	3	418	2	417	419	0.33908	1.1297	0.48143	-0.56372	0.55042	0.61583	0.048399	0.0089203	false	1	-1	-1
R348	002	221	3	419	3	418	0	0.3098	1.1591	0.51104	-0.10366	-0.0048926	0.9946	0.057718	0.007504	false	1	-1	-1
R348	002	137	3	420	1	167	612	1.1869	-0.38349	0.46417	-0.046631	0.51825	0.85396	0.13509	0.018846	false	1	-1	-1
R348	002	137	3	421	2	420	422	1.1654	-0.30923	0.58282	0.33324	0.77948	0.53043	0.045884	0.018846	false	1	-1	-1
R348	002	137	3	422	3	421	616	1.1928	-0.26968	0.60623	-0.29306	0.95309	0.075767	0.14373	0.018846	false	1	-1	-1
R348	002	137	3	423	4	422	0	1.1338	-0.1389	0.63598	-0.081148	0.96595	0.24566	0.06306	0.0064084	false	1	-1	-1
R348	002	258	2	424	1	51	425	0.38991	-0.10371	0.40876	0.19718	0.17388	0.96483	0.067773	0.016186	false	1	-1	-1
R348	002	258	2	425	2	424	618	0.41615	-0.085237	0.47131	0.32549	-0.23654	0.91548	0.0734	0.016922	false	1	-1	-1
R348	002	258	2	426	3	425	630	0.43105	-0.10378	0.54755	0.69904	0.10087	0.70793	0.053662	0.018569	false	1	-1	-1
R348	002	258	2	427	4	426	428	0.47071	-0.10132	0.58107	0.84598	-0.15642	0.50976	0.036369	0.015124	false	1	-1	-1
R348	002	258	2	428	5	427	429	0.50629	-0.10724	0.59683	0.48671	-0.16328	0.85817	0.032964	0.01399	false	1	-1	-1
R348	002	224	2	429	6	428	621	0.51122	-0.11749	0.62207	0.34265	-0.91504	0.2128	0.084496	0.017196	false	1	-1	-1
R348	002	258	2	430	7	429	431	0.55994	-0.18143	0.64157	0.29936	-0.34145	-0.89095	0.12715	0.024621	false	1	-1	-1
R348	002	258	2	431	8	430	432	0.60741	-0.22917	0.52141	-0.59323	-0.72124	-0.35763	0.084406	0.020335	false	1	-1	-1
R348	002	258	2	432	9	431	433	0.53654	-0.29232	0.4827	0.17194	-0.97183	-0.16117	0.047755	0.011139	false	1	-1	-1
R348	002	258	2	433	10	432	434	0.57095	-0.34421	0.49126	0.045548	-0.92201	-0.38448	0.15939	0.0181	false	1	-1	-1
R348	002	258	2	434	11	433	435	0.58495	-0.48738	0.44053	0.10483	-0.95539	0.27612	0.084716	0.014865	false	1	-1	-1
R348	002	258	2	435	12	434	634	0.59823	-0.57244	0.44482	0.13461	-0.96172	0.23868	0.068795	0.0082704	false	1	-1	-1
R348	002	258	2	436	13	435	437	0.60745	-0.63844	0.46199	-0.16782	-0.9641	0.20578	0.039192	0.0059631	false	1	-1	-1
R348	002	258	2	437	14	436	0	0.60196	-0.67696	0.46925	-0.35019	-0.87692	0.32921	0.047134	0.0066935	false	1	-1	-1
R348	002	174	2	438	1	57	439	0.70989	-0.2413	0.42823	0.52487	-0.51928	0.67444	0.10581	0.011292	false	1	-1	-1
R348	002	174	2	439	2	438	635	0.7673	-0.29453	0.49993	0.57228	-0.70568	0.41775	0.053083	0.01118	false	1	-1	-1
R348	002	174	2	440	3	439	441	0.80428	-0.33427	0.51448	0.65715	-0.34211	0.67165	0.077921	0.011078	false	1	-1	-1
R348	002	174	2	441	4	440	442	0.85881	-0.3563	0.56213	0.85903	-0.11091	0.49976	0.075447	0.0065953	false	1	-1	-1
R348	002	174	2	442	5	441	0	0.92177	-0.37364	0.60536	0.92953	0.034082	0.36718	0.083195	0.0073875	false	1	-1	-1
R348	002	175	2	443	1	57	444	0.75064	-0.27134	0.40054	0.36175	-0.74606	0.55904	0.088399	0.0089839	false	1	-1	-1
R348	002	175	2	444	2	443	445	0.77941	-0.33981	0.44786	0.27302	-0.79646	0.53954	0.025088	0.0061082	false	1	-1	-1
R348	002	175	2	445	3	444	446	0.78908	-0.35902	0.46213	-0.019728	-0.65253	0.75751	0.083131	0.0084726	false	1	-1	-1
R348	002	175	2	446	4	445	447	0.78261	-0.41555	0.53109	0.79709	-0.27054	0.53987	0.059266	0.0072156	false	1	-1	-1
R348	002	175	2	447	5	446	0	0.8288	-0.43228	0.56307	0.53824	-0.82119	0.1896	0.062456	0.0063044	false	1	-1	-1
R348	002	100	2	448	1	58	449	0.82257	-0.27238	0.3906	-0.15828	-0.94734	-0.27836	0.051478	0.0070614	true	1	-1	-1
R348	002	100	2	449	2	448	0	0.81442	-0.32115	0.37627	0.073232	-0.20826	0.97533	0.10152	0.0070614	false	1	-1	-1
R348	002	176	3	450	1	178	451	0.9863	-0.41636	0.35017	0.96758	-0.21318	-0.13544	0.062205	0.0087811	false	1	-1	-1
R348	002	176	3	451	2	450	452	1.0455	-0.43307	0.33868	0.97651	-0.15148	-0.15323	0.055024	0.0074279	false	1	-1	-1
R348	002	176	3	452	3	451	453	1.0991	-0.44027	0.32998	0.94569	0.0384	-0.32281	0.062369	0.0092728	false	1	-1	-1
R348	002	176	3	453	4	452	636	1.1604	-0.43611	0.31429	0.89383	-0.19208	-0.40519	0.07457	0.0092012	false	1	-1	-1
R348	002	177	2	454	1	63	455	1.155	-0.34234	0.39316	0.73365	0.48798	0.47289	0.11727	0.010008	false	1	-1	-1
R348	002	102	2	455	2	454	456	1.2382	-0.28212	0.44514	0.33902	0.82882	0.44511	0.032166	0.011515	false	1	-1	-1
R348	002	102	2	456	3	455	457	1.2632	-0.25366	0.46295	-0.18634	0.94656	0.26324	0.043801	0.01469	false	1	-1	-1
R348	002	177	2	457	4	456	640	1.2544	-0.21564	0.47029	-0.66568	0.62413	-0.40906	0.079144	0.01229	false	1	-1	-1
R348	002	177	2	458	5	457	642	1.2111	-0.15025	0.44609	-0.5824	0.61488	-0.53172	0.022338	0.013105	false	1	-1	-1
R348	002	177	2	459	6	458	460	1.1947	-0.13721	0.42119	-0.56235	0.82041	0.10338	0.041596	0.01428	false	1	-1	-1
R348	002	177	2	460	7	459	461	1.1772	-0.106	0.43249	-0.56833	0.47228	0.67376	0.049241	0.0094998	false	1	-1	-1
R348	002	177	2	461	8	460	462	1.1431	-0.085182	0.46162	-0.48215	0.84704	0.22374	0.056497	0.0055133	false	1	-1	-1
R348	002	177	2	462	9	461	463	1.1197	-0.033929	0.47614	-0.69228	0.70891	0.13489	0.026331	0.0092482	false	1	-1	-1
R348	002	177	2	463	10	462	464	1.0982	-0.016456	0.48193	-0.32201	0.94595	0.03853	0.061551	0.0080539	false	1	-1	-1
R348	002	177	2	464	11	463	0	1.0765	0.040853	0.48245	-0.32361	0.93698	-0.13169	0.032072	0.0049692	false	1	-1	-1
R348	002	178	4	465	1	310	466	0.82728	-0.70486	0.37416	-0.093704	-0.98672	0.1327	0.082715	0.010731	false	1	-1	-1
R348	002	178	4	466	2	465	467	0.82049	-0.78257	0.39552	-0.11624	-0.92602	0.35914	0.039841	0.0050891	false	1	-1	-1
R348	002	178	4	467	3	466	0	0.81594	-0.8193	0.41033	-0.1453	-0.93156	0.33329	0.031364	0.0057987	false	1	-1	-1
R348	002	179	3	468	1	168	0	1.0339	-0.56486	0.63982	-0.90273	-0.22879	0.36433	0.039016	0.0065825	false	1	-1	-1
R348	002	180	2	469	1	63	470	1.1515	-0.33564	0.45831	-0.041429	0.86294	0.5036	0.056074	0.010969	true	1	-1	-1
R348	002	180	2	470	2	469	654	1.1491	-0.28725	0.48655	-0.54438	0.59681	0.58947	0.057472	0.010969	false	1	-1	-1
R348	002	180	2	471	3	470	472	1.1153	-0.25449	0.51981	-0.53956	0.67682	0.50079	0.022943	0.011466	false	1	-1	-1
R348	002	180	2	472	4	471	473	1.1139	-0.24614	0.54601	-0.70976	0.25986	0.65476	0.051166	0.024652	false	1	-1	-1
R348	002	180	2	473	5	472	657	1.065	-0.22836	0.55972	-0.81016	0.18155	0.55738	0.11796	0.022155	false	1	-1	-1
R348	002	180	2	474	6	473	475	0.97936	-0.20632	0.64235	-0.86012	0.080349	0.50373	0.023911	0.0079046	false	1	-1	-1
R348	002	180	2	475	7	474	0	0.95945	-0.19912	0.6516	-0.46722	0.45792	0.75632	0.04787	0.015374	false	1	-1	-1
R348	002	143	3	476	1	189	477	-0.068481	0.17092	0.59231	0.95873	-0.16848	0.22903	0.11784	0.010507	false	1	-1	-1
R348	002	143	3	477	2	476	478	0.054047	0.15136	0.61102	0.3947	0.78165	0.48295	0.044866	0.0089971	false	1	-1	-1
R348	002	143	3	478	3	477	479	0.073149	0.18669	0.63048	0.58091	0.67951	0.44812	0.082361	0.0075319	false	1	-1	-1
R348	002	143	3	479	4	478	0	0.11762	0.24561	0.66954	0.73455	0.57393	0.36199	0.083589	0.0062582	false	1	-1	-1
R348	002	259	2	480	1	68	665	-0.16575	0.1422	0.46123	-0.77847	0.28984	0.55676	0.10466	0.01832	false	1	-1	-1
R348	002	259	2	481	2	480	669	-0.24918	0.16938	0.52027	-0.61918	0.52542	0.58357	0.042178	0.019118	false	1	-1	-1
R348	002	259	2	482	3	481	483	-0.27902	0.19212	0.54338	-0.22804	0.57362	0.78674	0.031674	0.019127	false	1	-1	-1
R348	002	259	2	483	4	482	484	-0.28407	0.21296	0.56738	-0.25579	0.49188	0.83224	0.079889	0.019293	false	1	-1	-1
R348	002	259	2	484	5	483	485	-0.30365	0.24967	0.63581	-0.2011	0.54421	0.81449	0.041628	0.019553	false	1	-1	-1
R348	002	259	2	485	6	484	679	-0.3116	0.26873	0.68048	-0.3437	0.88663	0.30945	0.054761	0.02181	false	1	-1	-1
R348	002	259	2	486	7	485	684	-0.32627	0.3441	0.69399	-0.75067	0.19707	0.6306	0.066234	0.028927	false	1	-1	-1
R348	002	259	2	487	8	486	488	-0.38235	0.35048	0.73098	-0.78823	0.54135	0.29264	0.10564	0.026988	false	1	-1	-1
R348	002	225	2	488	9	487	688	-0.50004	0.40694	0.79362	-0.31012	0.89664	-0.316	0.13952	0.023688	false	1	-1	-1
R348	002	259	2	489	10	488	691	-0.55854	0.54058	0.76271	-0.19204	0.7078	-0.67981	0.048881	0.026334	false	1	-1	-1
R348	002	259	2	490	11	489	491	-0.57563	0.56891	0.72463	-0.07542	0.66675	-0.74145	0.062029	0.025435	false	1	-1	-1
R348	002	259	2	491	12	490	689	-0.61249	0.60954	0.68135	-0.039994	0.97636	-0.21241	0.13732	0.025844	false	1	-1	-1
R348	002	259	2	492	13	491	493	-0.63	0.71596	0.6324	-0.91136	0.41108	-0.020932	0.08344	0.01832	false	1	-1	-1
R348	002	259	2	493	14	492	0	-0.70923	0.7365	0.62374	-0.97859	0.1974	0.058271	0.040601	0.01832	false	1	-1	-1
R348	002	192	2	494	1	71	495	-0.3208	0.78747	0.49547	0.65097	-0.16449	-0.74107	0.080284	0.0074305	true	1	-1	-1
R348	002	192	2	495	2	494	496	-0.26853	0.77426	0.43598	0.775	0.46105	-0.43221	0.059167	0.0074305	false	1	-1	-1
R348	002	192	2	496	3	495	497	-0.22429	0.80213	0.407	0.88898	0.26324	-0.37472	0.039431	0.0066123	false	1	-1	-1
R348	002	117	2	497	4	496	498	-0.18769	0.81748	0.39588	0.96986	-0.21343	-0.11758	0.045534	0.0072256	false	1	-1	-1
R348	002	117	2	498	5	497	499	-0.13695	0.80926	0.38094	0.82759	-0.072234	0.55667	0.048803	0.0078388	false	1	-1	-1
R348	002	117	2	499	6	498	500	-0.09476	0.79945	0.40993	0.78777	0.36902	0.49319	0.040023	0.007965	false	1	-1	-1
R348	002	117	2	500	7	499	0	-0.063558	0.81169	0.43908	0.67641	0.70495	0.21334	0.033162	0.008455	false	1	-1	-1
R348	002	118	5	501	1	378	502	-0.051571	0.61939	0.73323	0.68799	-0.57322	0.44507	0.066606	0.011465	false	1	-1	-1
R348	002	193	5	502	2	501	503	-0.00059587	0.58615	0.76235	0.68963	-0.70019	0.18479	0.056846	0.0063128	false	1	-1	-1
R348	002	193	5	503	3	502	504	0.038757	0.54418	0.76922	0.91431	-0.33025	0.23446	0.067973	0.0059245	false	1	-1	-1
R348	002	193	5	504	4	503	0	0.10374	0.52699	0.78699	0.82571	-0.52079	0.21674	0.077404	0.005195	false	1	-1	-1
R348	002	150	5	505	1	384	506	-0.50672	-0.041657	0.57973	-0.69293	0.69726	-0.18351	0.099842	0.0063937	false	1	-1	-1
R348	002	48	5	506	2	505	0	-0.57024	0.018474	0.53686	-0.69655	0.60052	-0.39267	0.036679	0.0069911	false	1	-1	-1
R348	002	151	2	507	1	81	508	-0.45832	0.035687	0.37167	0.9661	0.23968	0.095899	0.05534	0.0066775	true	1	-1	-1
R348	002	49	2	508	2	507	0	-0.40486	0.048951	0.37697	0.85241	-0.18134	0.49042	0.076591	0.0066775	false	1	-1	-1
R348	002	50	2	509	1	84	0	-0.67713	0.052342	0.46277	-0.61226	0.6907	-0.3848	0.10858	0.018586	false	1	-1	-1
R348	002	55	2	510	1	77	511	-0.15249	0.015389	0.56121	-0.17638	0.98252	-0.059467	0.03586	0.011972	true	1	-1	-1
R348	002	55	2	511	2	510	0	-0.15881	0.050622	0.55908	-0.6917	0.32326	-0.64579	0.074645	0.011972	false	1	-1	-1
R348	002	261	3	512	1	266	513	-0.2212	-0.029251	0.67447	0.84895	0.17143	-0.49989	0.17701	0.0048683	true	1	-1	-1
R348	002	261	3	513	2	512	514	-0.070926	0.0010942	0.58598	0.68209	0.34296	-0.64586	0.075356	0.0048683	false	1	-1	-1
R348	002	261	3	514	3	513	515	-0.018514	0.034412	0.52302	0.94777	-0.30527	-0.092454	0.073915	0.0082792	false	1	-1	-1
R348	002	261	3	515	4	514	516	0.069425	0.011458	0.50844	0.23074	0.84038	0.49042	0.076946	0.0082792	false	1	-1	-1
R348	002	261	3	516	5	515	702	0.099253	0.042458	0.56145	0.31208	-0.29757	-0.90225	0.071341	0.0082792	false	1	-1	-1
R348	002	261	3	517	6	516	518	0.16675	0.0052367	0.57524	0.75122	-0.40863	-0.51836	0.073197	0.0082792	false	1	-1	-1
R348	002	261	3	518	7	517	519	0.21956	-0.02983	0.54238	0.94717	-0.099876	0.30477	0.11002	0.0082792	false	1	-1	-1
R348	002	261	3	519	8	518	0	0.32304	-0.014271	0.55633	0.98571	0.11667	0.12151	0.076174	0.0082792	false	1	-1	-1
R348	002	10	3	520	1	241	722	0.21821	-0.29931	0.62527	0.97037	0.030696	0.23966	0.14156	0.012294	false	1	-1	-1
R348	002	10	3	521	2	520	522	0.35416	-0.29719	0.66532	0.8679	0.36744	0.33427	0.056854	0.010202	false	1	-1	-1
R348	002	10	3	522	3	521	0	0.40245	-0.27573	0.68676	0.88452	0.35846	0.29854	0.040617	0.010202	false	1	-1	-1
R348	002	11	2	523	1	89	524	-0.025074	-0.12139	0.47924	-0.39984	0.10152	0.91094	0.088322	0.0064886	false	1	-1	-1
R348	002	11	2	524	2	523	525	-0.066074	-0.1088	0.559	-0.068709	0.083832	0.99411	0.065614	0.010032	false	1	-1	-1
R348	002	11	2	525	3	524	526	-0.067769	-0.11411	0.63264	-0.18568	0.57331	0.79802	0.028889	0.010477	false	1	-1	-1
R348	002	118	2	526	4	525	527	-0.071324	-0.098187	0.66509	0.57589	0.81565	-0.055368	0.056788	0.013104	false	1	-1	-1
R348	002	118	2	527	5	526	724	-0.049416	-0.029179	0.66184	0.89783	0.42672	-0.10865	0.26336	0.013405	false	1	-1	-1
R348	002	118	2	528	6	527	0	0.21582	0.039152	0.62747	0.64943	0.33503	0.68263	0.061486	0.0064886	false	1	-1	-1
R348	002	154	3	529	1	263	530	0.55546	-1.0959	0.48663	0.78074	0.57033	-0.2553	0.068356	0.0066627	false	1	-1	-1
R348	002	154	3	530	2	529	531	0.61045	-1.0616	0.46591	0.9229	0.37649	-0.08073	0.06374	0.0071433	false	1	-1	-1
R348	002	154	3	531	3	530	0	0.66899	-1.0376	0.45839	0.95465	0.27923	-0.10327	0.031479	0.005238	false	1	-1	-1
R348	002	203	4	532	1	336	533	-0.013746	-0.57065	0.55293	0.36202	0.23122	0.90304	0.051984	0.011856	false	1	-1	-1
R348	002	203	4	533	2	532	763	0.0011676	-0.56888	0.58678	0.68555	-0.65835	0.31079	0.075183	0.019459	false	1	-1	-1
R348	002	203	4	534	3	533	767	0.057403	-0.63332	0.61698	0.94193	0.16101	-0.29469	0.093863	0.022645	false	1	-1	-1
R348	002	203	4	535	4	534	536	0.14108	-0.61955	0.59944	0.74946	0.51293	0.41858	0.06302	0.012571	false	1	-1	-1
R348	002	203	4	536	5	535	769	0.21411	-0.57791	0.60001	0.48735	-0.85473	0.17869	0.11627	0.023165	false	1	-1	-1
R348	002	203	4	537	6	536	538	0.27893	-0.66313	0.60934	0.38064	-0.70413	-0.59944	0.042119	0.014717	false	1	-1	-1
R348	002	203	4	538	7	537	539	0.29355	-0.69539	0.57873	0.85153	-0.52345	0.029918	0.073	0.012762	false	1	-1	-1
R348	002	203	4	539	8	538	0	0.34803	-0.74549	0.59295	0.91026	-0.27773	0.30705	0.074189	0.01741	false	1	-1	-1
R348	002	204	2	540	1	110	541	0.16758	-0.72434	0.43776	0.265	-0.66351	0.69966	0.08359	0.013052	false	1	-1	-1
R348	002	204	2	541	2	540	542	0.18998	-0.78079	0.49393	0.35192	-0.84654	0.39941	0.062343	0.0084537	false	1	-1	-1
R348	002	204	2	542	3	541	543	0.21223	-0.83346	0.51877	0.35646	-0.71255	0.60433	0.06924	0.0065354	false	1	-1	-1
R348	002	204	2	543	4	542	544	0.23622	-0.88154	0.5657	0.69073	-0.67419	0.26145	0.024409	0.0086045	false	1	-1	-1
R348	002	204	2	544	5	543	545	0.24516	-0.91406	0.57201	0.80736	-0.40004	0.43375	0.03665	0.013421	false	1	-1	-1
R348	002	204	2	545	6	544	546	0.29116	-0.93207	0.57514	0.59584	-0.11166	0.79531	0.032988	0.011731	false	1	-1	-1
R348	002	204	2	546	7	545	0	0.31435	-0.94154	0.603	0.71429	0.55608	0.42494	0.071379	0.0093831	false	1	-1	-1
R348	002	137	3	547	1	249	548	0.18616	-0.90452	0.42192	-0.77016	-0.50959	0.38363	0.07798	0.018951	false	1	-1	-1
R348	002	137	3	548	2	547	549	0.12657	-0.94413	0.45211	-0.07996	-0.83393	0.54605	0.032022	0.020103	false	1	-1	-1
R348	002	137	3	549	3	548	771	0.11975	-0.97163	0.46203	-0.42691	-0.84186	0.33018	0.20095	0.021708	false	1	-1	-1
R348	002	137	3	550	4	549	551	0.040613	-1.124	0.49634	-0.31951	-0.81045	-0.49099	0.074924	0.022939	false	1	-1	-1
R348	002	137	3	551	5	550	552	0.028425	-1.1928	0.48785	0.11576	-0.94204	-0.31491	0.015793	0.011951	false	1	-1	-1
R348	002	137	3	552	6	551	553	0.031049	-1.215	0.46681	0.53504	-0.75753	0.37401	0.078515	0.014214	false	1	-1	-1
R348	002	137	3	553	7	552	554	0.075497	-1.2829	0.49281	-0.41455	-0.43831	0.79751	0.058267	0.0099707	false	1	-1	-1
R348	002	206	3	554	8	553	0	0.059182	-1.3127	0.54506	-0.66721	-0.31779	0.67368	0.051295	0.0075257	false	1	-1	-1
R348	002	138	2	555	1	114	556	0.31188	-1.0792	0.49581	0.93679	0.21228	0.27815	0.041146	0.01853	false	1	-1	-1
R348	002	138	2	556	2	555	772	0.37583	-1.0672	0.49619	0.13004	0.8269	0.5471	0.080598	0.024818	false	1	-1	-1
R348	002	207	2	557	3	556	558	0.37276	-0.99362	0.50438	0.44869	0.89368	0.0026563	0.069683	0.010442	false	1	-1	-1
R348	002	207	2	558	4	557	774	0.42296	-0.93912	0.50503	0.37976	0.92506	0.0063756	0.10325	0.0093352	false	1	-1	-1
R348	002	207	2	559	5	558	560	0.46824	-0.8441	0.50093	0.17969	0.97544	0.12743	0.063583	0.0098268	false	1	-1	-1
R348	002	207	2	560	6	559	0	0.47788	-0.78111	0.50416	0.47032	0.88249	0.0033969	0.075622	0.0077731	false	1	-1	-1
R348	002	157	3	561	1	129	562	0.35134	0.79495	0.58534	-0.90258	0.3276	-0.27933	0.14297	0.011283	false	1	-1	-1
R348	002	157	3	562	2	561	563	0.22189	0.8382	0.55131	-0.96472	0.24912	0.085225	0.0066331	0.010545	false	1	-1	-1
R348	002	157	3	563	3	562	564	0.21661	0.82869	0.54181	-0.86403	0.28667	-0.41386	0.086821	0.015315	false	1	-1	-1
R348	002	74	3	564	4	563	0	0.14123	0.84963	0.50296	-0.90497	0.30368	-0.298	0.028762	0.015284	false	1	-1	-1
R348	002	158	6	565	1	403	785	0.84846	0.50765	0.50108	0.97963	-0.11973	-0.16123	0.11714	0.013699	false	1	-1	-1
R348	002	158	6	566	2	565	789	0.96649	0.49991	0.49187	0.9614	-0.17187	-0.21487	0.02961	0.011384	false	1	-1	-1
R348	002	158	6	567	3	566	568	1.0014	0.48373	0.49472	0.89355	0.43973	-0.090547	0.05846	0.010302	false	1	-1	-1
R348	002	158	6	568	4	567	0	1.0607	0.50004	0.4869	0.80801	0.56833	0.15531	0.048821	0.010302	false	1	-1	-1
R348	002	160	3	569	1	125	570	0.70635	0.48716	0.7244	-0.61471	-0.60489	0.5062	0.053608	0.012646	false	1	-1	-1
R348	002	160	3	570	2	569	571	0.67583	0.45146	0.75083	-0.58658	-0.56198	0.58319	0.069904	0.0093304	false	1	-1	-1
R348	002	160	3	571	3	570	0	0.6333	0.41519	0.79549	-0.65454	-0.70032	0.28483	0.058718	0.0061978	false	1	-1	-1
R348	002	163	4	572	1	409	793	0.66407	0.76183	0.63139	-0.92795	0.34179	0.14863	0.23806	0.0082926	true	1	-1	-1
R348	002	163	4	573	2	572	574	0.44316	0.8432	0.66678	-0.74665	-0.66342	-0.048768	0.018851	0.0082926	false	1	-1	-1
R348	002	163	4	574	3	573	575	0.40636	0.83141	0.70418	-0.74548	-0.50714	-0.43252	0.13981	0.0082926	false	1	-1	-1
R348	002	80	4	575	4	574	0	0.2822	0.77569	0.63403	-0.34932	-0.78514	-0.5114	0.1077	0.0082926	false	1	-1	-1
R348	002	81	3	576	1	144	577	0.56525	0.78389	0.70241	-0.87812	0.35688	0.31865	0.090667	0.01216	true	1	-1	-1
R348	002	81	3	577	2	576	0	0.49019	0.79913	0.73347	-0.96676	-0.25141	0.046478	0.04277	0.01216	false	1	-1	-1
R348	002	83	3	578	1	144	579	0.55416	0.79735	0.67278	-0.045231	0.99834	-0.035794	0.042719	0.0049158	true	1	-1	-1
R348	002	164	3	579	2	578	580	0.55223	0.83999	0.67125	-0.26435	0.88745	0.37757	0.041912	0.0048206	false	1	-1	-1
R348	002	164	3	580	3	579	581	0.54016	0.87723	0.68532	-0.56614	0.75434	0.33234	0.027675	0.0051129	false	1	-1	-1
R348	002	164	3	581	4	580	0	0.52091	0.89953	0.7015	-0.39133	0.84148	-0.37253	0.078473	0.0078743	false	1	-1	-1
R348	002	165	4	582	1	408	583	0.64754	0.77432	0.68228	0.23908	0.94469	-0.2245	0.069798	0.0083612	true	1	-1	-1
R348	002	84	4	583	2	582	0	0.66422	0.84025	0.66661	0.22308	0.90184	0.37001	0.071233	0.0083612	false	1	-1	-1
R348	002	85	4	584	1	408	585	0.58756	0.78714	0.67439	-0.32687	0.7112	-0.62237	0.17369	0.0070885	true	1	-1	-1
R348	002	85	4	585	2	584	0	0.54332	0.91497	0.55832	0.57693	-0.22503	0.78519	0.16684	0.0070885	false	1	-1	-1
R348	002	86	4	586	1	412	798	0.80696	0.68516	0.68226	0.70427	0.44472	0.55338	0.12712	0.0071585	false	1	-1	-1
R348	002	86	4	587	2	586	588	0.89615	0.74347	0.75185	0.80744	0.35307	0.47263	0.043087	0.0071585	false	1	-1	-1
R348	002	166	4	588	3	587	0	0.933	0.76025	0.76888	0.77243	0.23808	0.58879	0.03654	0.0071585	false	1	-1	-1
R348	002	263	3	589	1	154	812	0.74303	0.81204	0.53038	-0.083026	-0.84721	-0.52473	0.11174	0.01735	false	1	-1	-1
R348	002	229	3	590	2	589	591	0.74513	0.71902	0.4701	0.16672	-0.96835	0.18572	0.048626	0.0092247	false	1	-1	-1
R348	002	229	3	591	3	590	592	0.77013	0.68383	0.48445	0.44993	-0.80818	0.38001	0.070601	0.019615	false	1	-1	-1
R348	002	263	3	592	4	591	593	0.79851	0.61015	0.50202	0.96554	-0.24519	0.087315	0.081132	0.013616	false	1	-1	-1
R348	002	263	3	593	5	592	594	0.87557	0.56886	0.49568	0.97114	0.082288	-0.22386	0.067238	0.014357	false	1	-1	-1
R348	002	263	3	594	6	593	0	0.9414	0.55652	0.47634	0.93116	0.11128	-0.34721	0.068967	0.0077559	false	1	-1	-1
R348	002	264	4	595	1	271	829	0.49644	0.37691	0.56923	-0.48827	0.37594	0.78757	0.088818	0.015159	true	1	-1	-1
R348	002	264	4	596	2	595	597	0.45308	0.4103	0.63918	0.12421	-0.87568	0.46664	0.054109	0.015159	false	1	-1	-1
R348	002	264	4	597	3	596	598	0.45499	0.36308	0.66694	0.045015	-0.98803	0.14754	0.084328	0.015371	false	1	-1	-1
R348	002	264	4	598	4	597	599	0.4726	0.2845	0.69957	-0.3651	-0.81918	0.44232	0.050654	0.0089446	false	1	-1	-1
R348	002	264	4	599	5	598	600	0.45248	0.24366	0.72212	-0.29057	-0.83571	0.46599	0.050051	0.0053832	false	1	-1	-1
R348	002	264	4	600	6	599	601	0.43932	0.19926	0.74358	-0.30779	-0.66284	0.68257	0.055697	0.0065332	false	1	-1	-1
R348	002	230	4	601	7	600	0	0.41581	0.16353	0.78212	-0.065097	-0.67759	0.73255	0.058584	0.0051006	false	1	-1	-1
R348	002	171	3	602	1	126	603	0.65711	0.3711	0.66623	-0.50528	0.46164	0.7291	0.031255	0.0051709	true	1	-1	-1
R348	002	171	3	603	2	602	0	0.64132	0.38553	0.68901	-0.5162	-0.37185	0.77153	0.092146	0.0051709	false	1	-1	-1
R348	002	231	3	604	1	136	605	0.4369	0.99376	0.48023	-0.79076	-0.041352	0.61072	0.078947	0.007232	false	1	-1	-1
R348	002	231	3	605	2	604	606	0.38339	0.9802	0.55203	-0.90343	0.14329	0.40408	0.054593	0.007232	false	1	-1	-1
R348	002	231	3	606	3	605	0	0.338	0.98763	0.58374	-0.73857	0.59033	0.32561	0.053096	0.007232	false	1	-1	-1
R348	002	220	4	607	1	417	608	0.35766	1.1127	0.48607	0.90436	-0.31104	0.29222	0.046488	0.01429	true	1	-1	-1
R348	002	220	4	608	2	607	0	0.3997	1.0983	0.49966	0.96692	-0.22205	0.12552	0.10208	0.01429	false	1	-1	-1
R348	002	181	4	609	1	420	0	1.2024	-0.40214	0.45599	0.13839	-0.14815	0.97923	0.24755	0.0097737	false	1	-1	-1
R348	002	182	4	610	1	422	611	1.2104	-0.26664	0.59975	0.93905	-0.066749	-0.33723	0.065171	0.0085499	true	1	-1	-1
R348	002	182	4	611	2	610	0	1.2716	-0.271	0.57777	0.99377	-0.10758	0.029127	0.07266	0.0085499	false	1	-1	-1
R348	002	183	4	612	1	420	613	1.1766	-0.31716	0.60936	-0.1456	-0.90544	0.39873	0.10607	0.017904	true	1	-1	-1
R348	002	183	4	613	2	612	614	1.1566	-0.41931	0.64764	-0.84192	0.50963	0.1773	0.16301	0.017904	false	1	-1	-1
R348	002	183	4	614	3	613	615	1.0249	-0.34331	0.71049	-0.11784	0.96807	0.22127	0.056652	0.01177	false	1	-1	-1
R348	002	183	4	615	4	614	0	1.0222	-0.29217	0.71913	-0.065094	0.68945	-0.7214	0.064975	0.011494	false	1	-1	-1
R348	002	232	4	616	1	422	835	1.1999	-0.2523	0.62197	0.68698	-0.32126	0.65181	0.034802	0.016335	true	1	-1	-1
R348	002	265	4	617	2	616	0	1.2238	-0.26348	0.64465	-0.12935	0.98635	-0.10193	0.13152	0.016335	false	1	-1	-1
R348	002	138	3	618	1	425	619	0.4262	-0.090652	0.53894	-0.55857	0.75101	0.3521	0.060341	0.0073029	false	1	-1	-1
R348	002	138	3	619	2	618	620	0.37826	-0.020649	0.57894	-0.88921	-0.44989	-0.083048	0.08201	0.0076552	false	1	-1	-1
R348	002	138	3	620	3	619	0	0.30596	-0.050602	0.57795	-0.69704	-0.42254	0.57931	0.047368	0.0092666	false	1	-1	-1
R348	002	139	3	621	1	429	622	0.53615	-0.13533	0.6257	0.90199	0.4129	-0.1262	0.046997	0.011098	true	1	-1	-1
R348	002	34	3	622	2	621	623	0.57855	-0.11592	0.61977	0.75008	0.50566	0.42625	0.086758	0.011098	false	1	-1	-1
R348	002	34	3	623	3	622	624	0.65074	-0.081332	0.64934	0.85748	0.39187	0.33341	0.052867	0.0096273	false	1	-1	-1
R348	002	34	3	624	4	623	625	0.70853	-0.045251	0.65902	0.81153	-0.52496	0.25659	0.078578	0.01428	false	1	-1	-1
R348	002	139	3	625	5	624	836	0.80113	-0.05989	0.67687	0.12658	-0.22105	-0.96701	0.052135	0.01401	false	1	-1	-1
R348	002	139	3	626	6	625	843	0.80536	-0.08064	0.62472	0.20369	0.13093	-0.97024	0.07586	0.011315	false	1	-1	-1
R348	002	139	3	627	7	626	628	0.8165	-0.071831	0.55436	0.49598	0.36576	0.78754	0.062385	0.013971	false	1	-1	-1
R348	002	139	3	628	8	627	846	0.86492	-0.060649	0.59109	0.69165	0.57863	0.43222	0.060694	0.009048	false	1	-1	-1
R348	002	34	3	629	9	628	0	0.90339	-0.016634	0.62653	0.94517	0.036966	0.32449	0.085578	0.0064822	false	1	-1	-1
R348	002	233	3	630	1	426	856	0.44732	-0.11872	0.55133	0.72612	-0.66657	0.16864	0.34362	0.015905	true	1	-1	-1
R348	002	233	3	631	2	630	632	0.69683	-0.34776	0.60928	0.95684	-0.27124	0.10436	0.082417	0.014893	false	1	-1	-1
R348	002	233	3	632	3	631	633	0.78964	-0.37039	0.61121	0.42806	0.16724	0.88814	0.090037	0.01764	false	1	-1	-1
R348	002	233	3	633	4	632	0	0.84037	-0.34026	0.67748	0.62069	0.18918	0.76089	0.059166	0.0046126	false	1	-1	-1
R348	002	221	3	634	1	435	0	0.61285	-0.62945	0.45403	0.57791	-0.80997	0.099803	0.06943	0.0037414	false	1	-1	-1
R348	002	251	3	635	1	439	0	0.84414	-0.37154	0.54998	0.7508	-0.61268	-0.24682	0.1305	0.004972	false	1	-1	-1
R348	002	229	4	636	1	453	0	1.178	-0.43119	0.30331	0.70519	0.68499	-0.183	0.070135	0.0054752	false	1	-1	-1
R348	002	230	3	637	1	458	638	1.2348	-0.18538	0.45923	0.53302	-0.7925	0.29637	0.14704	0.0083731	true	1	-1	-1
R348	002	230	3	638	2	637	639	1.3131	-0.30191	0.50281	-0.2969	-0.85179	-0.43163	0.037263	0.0083731	false	1	-1	-1
R348	002	230	3	639	3	638	0	1.301	-0.33657	0.49179	-0.45333	-0.72584	-0.51735	0.041398	0.0083731	false	1	-1	-1
R348	002	231	3	640	1	457	641	1.219	-0.16598	0.44078	0.52454	0.82504	0.21017	0.091184	0.006341	false	1	-1	-1
R348	002	231	3	641	2	640	0	1.2745	-0.093481	0.46112	0.28662	0.92045	0.26573	0.056239	0.0069889	false	1	-1	-1
R348	002	266	3	642	1	458	643	1.202	-0.13539	0.44686	0.66454	0.26815	-0.69748	0.08404	0.0059286	false	1	-1	-1
R348	002	266	3	643	2	642	0	1.2625	-0.104	0.39706	-0.85197	0.51935	-0.06649	0.06226	0.0056416	false	1	-1	-1
R348	002	232	3	644	1	178	645	1.0006	-0.49108	0.44353	-0.51918	0.20787	0.829	0.069811	0.0054639	true	1	-1	-1
R348	002	232	3	645	2	644	646	0.96439	-0.47657	0.5014	-0.37882	-0.79166	0.47933	0.051978	0.0054639	false	1	-1	-1
R348	002	232	3	646	3	645	647	0.94943	-0.52479	0.52024	-0.65741	-0.69337	0.29504	0.10464	0.01193	false	1	-1	-1
R348	002	232	3	647	4	646	0	0.88919	-0.59675	0.55799	-0.049858	-0.98781	0.14748	0.059087	0.0060512	false	1	-1	-1
R348	002	181	4	648	1	310	858	0.89365	-0.68456	0.376	0.62481	-0.77468	-0.097386	0.077318	0.012521	false	1	-1	-1
R348	002	181	4	649	2	648	0	0.92998	-0.76395	0.37015	0.81009	-0.4674	0.35396	0.030691	0.012521	false	1	-1	-1
R348	002	267	3	650	1	178	859	1.0334	-0.48277	0.41944	0.80101	-0.51106	0.31176	0.10468	0.01064	false	1	-1	-1
R348	002	268	4	651	1	297	652	1.0704	-0.50143	0.59649	0.80141	0.24697	-0.54475	0.15175	0.017815	false	1	-1	-1
R348	002	268	4	652	2	651	865	1.1812	-0.46685	0.50443	-0.14314	-0.88719	0.43865	0.094268	0.017815	false	1	-1	-1
R348	002	268	4	653	3	652	862	1.1883	-0.56605	0.54724	-0.57379	-0.72069	0.38907	0.10032	0.017815	false	1	-1	-1
R348	002	185	3	654	1	470	655	1.1343	-0.26212	0.496	0.70325	0.61032	0.36461	0.068272	0.0093038	false	1	-1	-1
R348	002	185	3	655	2	654	656	1.1803	-0.22774	0.52195	0.79451	-0.13606	0.59181	0.02353	0.0069526	false	1	-1	-1
R348	002	185	3	656	3	655	0	1.2076	-0.22387	0.54125	0.60528	-0.79225	0.077243	0.019203	0.0069526	false	1	-1	-1
R348	002	186	3	657	1	473	0	1.0237	-0.19645	0.59305	0.40453	0.83693	0.36865	0.11127	0.0062086	false	1	-1	-1
R348	002	269	2	658	1	68	872	-0.071628	0.13917	0.52891	-0.099486	0.53292	0.84029	0.16061	0.0074061	false	1	-1	-1
R348	002	269	2	659	2	658	660	-0.075196	0.22741	0.66008	0.020746	0.78735	0.61616	0.061243	0.007492	false	1	-1	-1
R348	002	269	2	660	3	659	661	-0.073767	0.27502	0.69861	0.63153	0.67072	0.38898	0.044414	0.0056529	false	1	-1	-1
R348	002	269	2	661	4	660	0	-0.057885	0.30727	0.73361	0.68177	0.62443	0.38116	0.071731	0.016123	false	1	-1	-1
R348	002	195	2	662	1	71	663	-0.41505	0.67211	0.60107	-0.18913	-0.42679	0.88435	0.17593	0.010763	true	1	-1	-1
R348	002	195	2	663	2	662	664	-0.44833	0.59702	0.75666	0.72196	-0.44268	0.53179	0.057341	0.010763	false	1	-1	-1
R348	002	195	2	664	3	663	0	-0.40135	0.57402	0.78734	0.31684	-0.78432	0.53334	0.0553	0.010537	false	1	-1	-1
R348	002	145	3	665	1	480	666	-0.23338	0.14842	0.51057	0.24759	-0.95969	-0.13304	0.051262	0.016148	true	1	-1	-1
R348	002	145	3	666	2	665	667	-0.22069	0.09923	0.50375	-0.85733	0.51152	-0.057659	0.075993	0.016113	false	1	-1	-1
R348	002	145	3	667	3	666	668	-0.27935	0.13489	0.4932	-0.7254	-0.42248	-0.54343	0.20594	0.016043	false	1	-1	-1
R348	002	145	3	668	4	667	875	-0.43036	0.042097	0.39038	-0.65111	-0.58233	-0.48677	0.075924	0.017404	false	1	-1	-1
R348	002	146	3	669	1	481	670	-0.26686	0.17677	0.51096	-0.70541	0.64002	-0.30458	0.19494	0.0066532	true	1	-1	-1
R348	002	146	3	670	2	669	877	-0.39304	0.30131	0.44872	0.0051438	0.99814	-0.060813	0.079471	0.0066532	false	1	-1	-1
R348	002	43	3	671	1	485	672	-0.27829	0.22468	0.67971	0.6031	-0.79755	-0.013965	0.092544	0.018498	true	1	-1	-1
R348	002	43	3	672	2	671	878	-0.22248	0.15087	0.67842	0.41489	-0.57428	-0.70574	0.062965	0.018498	false	1	-1	-1
R348	002	43	3	673	3	672	674	-0.18687	0.11299	0.62663	0.5495	-0.30052	0.77957	0.12355	0.019466	false	1	-1	-1
R348	002	43	3	674	4	673	675	-0.092674	0.06019	0.70972	-0.14991	-0.77264	0.61689	0.016304	0.010241	false	1	-1	-1
R348	002	147	3	675	5	674	676	-0.10107	0.042929	0.72451	0.678	-0.72139	0.14106	0.059257	0.011339	false	1	-1	-1
R348	002	147	3	676	6	675	0	-0.063675	-0.0014885	0.73481	0.65443	-0.65638	0.37534	0.064514	0.0060535	false	1	-1	-1
R348	002	148	3	677	1	485	678	-0.3343	0.26804	0.68732	-0.56059	-0.82791	-0.017474	0.072883	0.019326	true	1	-1	-1
R348	002	148	3	678	2	677	0	-0.37516	0.2077	0.68604	-0.35133	-0.89428	0.27719	0.14578	0.019326	false	1	-1	-1
R348	002	45	3	679	1	485	680	-0.31339	0.26426	0.70201	0.18525	-0.80824	0.55895	0.075285	0.013635	true	1	-1	-1
R348	002	45	3	680	2	679	681	-0.29944	0.20342	0.74409	0.57952	-0.68433	0.44255	0.05822	0.013546	false	1	-1	-1
R348	002	45	3	681	3	680	682	-0.26874	0.15862	0.76191	0.118	-0.86228	0.49249	0.089175	0.0057816	false	1	-1	-1
R348	002	45	3	682	4	681	0	-0.25272	0.081746	0.8064	-0.047174	-0.87324	0.485	0.045946	0.006968	false	1	-1	-1
R348	002	149	3	683	1	486	0	-0.31232	0.3532	0.71862	0.80448	-0.53146	0.26525	0.2248	0.019809	false	1	-1	-1
R348	002	271	3	684	1	486	685	-0.31875	0.37097	0.70347	0.38445	0.89587	0.22275	0.027573	0.0078026	true	1	-1	-1
R348	002	271	3	685	2	684	686	-0.30815	0.39567	0.70961	-0.25269	0.83956	-0.48092	0.094302	0.0077702	false	1	-1	-1
R348	002	271	3	686	3	685	879	-0.33287	0.47342	0.66116	-0.17401	0.91285	-0.36935	0.060656	0.0077193	false	1	-1	-1
R348	002	271	3	687	4	686	0	-0.34518	0.52783	0.63364	-0.022662	0.984	-0.17674	0.063644	0.0073156	false	1	-1	-1
R348	002	125	3	688	1	488	0	-0.52783	0.43318	0.79895	0.023078	-0.72899	0.68413	0.081523	0.0050573	false	1	-1	-1
R348	002	126	3	689	1	491	690	-0.63589	0.57075	0.69638	-0.95335	0.30169	-0.010079	0.10772	0.0073057	false	1	-1	-1
R348	002	197	3	690	2	689	0	-0.73923	0.60536	0.69057	-0.98693	-0.14576	0.0687	0.041396	0.0059539	false	1	-1	-1
R348	002	198	3	691	1	489	692	-0.5895	0.5604	0.72496	-0.85072	-0.44072	-0.28642	0.11852	0.0070398	true	1	-1	-1
R348	002	198	3	692	2	691	883	-0.69032	0.50817	0.69101	0.61879	-0.71028	-0.33556	0.09923	0.0070398	false	1	-1	-1
R348	002	235	5	693	1	378	0	0.074349	0.60118	0.75249	0.86679	-0.13291	0.48063	0.025594	0.006678	false	1	-1	-1
R348	002	241	2	694	1	71	0	-0.23376	0.89951	0.46342	0.8889	0.023459	0.4575	0.05057	0.019957	false	1	-1	-1
R348	002	238	3	695	1	266	0	-0.36704	-0.057304	0.59035	0.6258	-0.55942	0.54352	0.12153	0.012474	false	1	-1	-1
R348	002	274	3	696	1	213	697	-0.70645	0.20151	0.60198	0.36098	-0.75975	-0.54081	0.049071	0.0092966	false	1	-1	-1
R348	002	274	3	697	2	696	0	-0.67415	0.17674	0.5662	-0.38974	-0.20834	-0.89705	0.071196	0.029484	false	1	-1	-1
R348	002	200	2	698	1	88	699	-0.91479	0.28287	0.55105	0.59098	0.1298	0.79618	0.097702	0.0065021	true	1	-1	-1
R348	002	200	2	699	2	698	0	-0.85705	0.29555	0.62884	0.74346	0.51001	0.43262	0.043632	0.0065021	false	1	-1	-1
R348	002	275	4	700	1	516	701	0.10837	0.028048	0.51022	-0.96244	0.26803	-0.043241	0.22044	0.0098066	true	1	-1	-1
R348	002	243	4	701	2	700	0	-0.1038	0.087134	0.50069	0.61777	-0.78635	0.0036785	0.18544	0.0098066	false	1	-1	-1
R348	002	201	4	702	1	516	703	0.11703	0.035006	0.51307	-0.067052	0.88729	0.45631	0.08119	0.0031601	true	1	-1	-1
R348	002	201	4	703	2	702	0	0.10368	0.11041	0.54867	0.19333	0.73568	0.64915	0.11326	0.0031601	false	1	-1	-1
R348	002	152	2	704	1	105	705	-0.0033323	-0.28512	0.61277	-0.81919	0.2222	-0.52873	0.1978	0.011408	false	1	-1	-1
R348	002	152	2	705	2	704	706	-0.16268	-0.23627	0.51146	-0.76493	-0.010956	0.64401	0.070921	0.017057	false	1	-1	-1
R348	002	152	2	706	3	705	707	-0.23795	-0.232	0.55105	-0.17816	0.36043	0.91562	0.072301	0.010663	false	1	-1	-1
R348	002	152	2	707	4	706	708	-0.25117	-0.20778	0.61831	-0.09473	0.50894	0.85557	0.035358	0.011283	false	1	-1	-1
R348	002	152	2	708	5	707	709	-0.25935	-0.1883	0.64713	0.0041034	0.70106	0.71309	0.038686	0.0076291	false	1	-1	-1
R348	002	152	2	709	6	708	0	-0.2588	-0.16226	0.67582	-0.11765	0.68583	0.71819	0.0736	0.0084588	false	1	-1	-1
R348	002	153	4	710	1	340	711	-0.098381	-0.32009	0.65564	0.37292	-0.92554	0.06568	0.11443	0.0155	false	1	-1	-1
R348	002	153	4	711	2	710	712	-0.050472	-0.42424	0.67327	-0.72389	-0.51072	0.46384	0.12698	0.0078333	false	1	-1	-1
R348	002	57	4	712	3	711	0	-0.14124	-0.49194	0.73157	-0.84589	-0.41427	0.33593	0.027314	0.0083043	false	1	-1	-1
R348	002	58	3	713	1	241	714	0.12198	-0.28561	0.66536	-0.78348	0.57512	-0.23535	0.24551	0.012305	false	1	-1	-1
R348	002	58	3	714	2	713	715	-0.075745	-0.14927	0.58764	-0.96736	0.068178	0.24407	0.054125	0.013003	false	1	-1	-1
R348	002	58	3	715	3	714	716	-0.13816	-0.13706	0.61448	-0.82177	-0.48084	-0.30575	0.070232	0.014656	false	1	-1	-1
R348	002	58	3	716	4	715	717	-0.21197	-0.17447	0.60731	-0.53163	0.74152	-0.4093	0.070829	0.015327	false	1	-1	-1
R348	002	58	3	717	5	716	0	-0.24639	-0.12234	0.5749	-0.24472	0.90975	-0.33536	0.051839	0.015152	false	1	-1	-1
R348	002	62	3	718	1	248	885	0.31643	-0.42342	0.70394	0.77303	-0.63412	0.017615	0.033006	0.0045961	false	1	-1	-1
R348	002	244	4	719	1	520	720	0.21722	-0.3103	0.63068	-0.97743	-0.17621	-0.11651	0.098232	0.010122	false	1	-1	-1
R348	002	244	4	720	2	719	721	0.12548	-0.32376	0.61506	-0.7591	0.61666	-0.20857	0.046501	0.0076168	false	1	-1	-1
R348	002	244	4	721	3	720	0	0.086791	-0.29878	0.60803	-0.79592	0.40603	-0.44905	0.074201	0.0076168	false	1	-1	-1
R348	002	218	4	722	1	520	723	0.19429	-0.28838	0.62341	0.47876	0.81035	0.33782	0.10757	0.0059095	false	1	-1	-1
R348	002	218	4	723	2	722	0	0.24526	-0.20029	0.65764	0.46818	0.84708	0.25153	0.063795	0.005909	false	1	-1	-1
R348	002	245	3	724	1	527	888	-0.021049	-0.0039899	0.64957	-0.17304	0.7658	-0.61936	0.080907	0.0049123	true	1	-1	-1
R348	002	245	3	725	2	724	0	-0.035049	0.057969	0.59946	0.051107	0.32879	-0.94302	0.048871	0.0049123	false	1	-1	-1
R348	002	119	2	726	1	90	727	-0.20009	-0.33133	0.43533	-0.35294	-0.22393	0.90845	0.061908	0.014248	true	1	-1	-1
R348	002	119	2	727	2	726	891	-0.22194	-0.34519	0.49157	-0.6242	0.76885	-0.1387	0.10733	0.014177	false	1	-1	-1
R348	002	119	2	728	3	727	729	-0.30548	-0.27769	0.47234	-0.68347	0.72232	0.10544	0.12464	0.015779	false	1	-1	-1
R348	002	119	2	729	4	728	893	-0.39438	-0.17609	0.48243	-0.92527	-0.21364	0.31341	0.08001	0.016481	false	1	-1	-1
R348	002	119	2	730	5	729	897	-0.46297	-0.19657	0.51739	-0.87461	0.0092171	0.48474	0.081662	0.015293	false	1	-1	-1
R348	002	119	2	731	6	730	732	-0.52333	-0.1566	0.56605	-0.89603	0.15644	0.41552	0.061355	0.019371	false	1	-1	-1
R348	002	12	2	732	7	731	901	-0.58179	-0.1516	0.59257	-0.76885	0.61818	0.1635	0.063558	0.024415	false	1	-1	-1
R348	002	12	2	733	8	732	905	-0.66567	-0.14111	0.60118	-0.54009	0.68685	-0.48636	0.047172	0.021712	false	1	-1	-1
R348	002	12	2	734	9	733	735	-0.7049	-0.10415	0.60112	-0.087512	0.96556	-0.245	0.13658	0.014219	false	1	-1	-1
R348	002	12	2	735	10	734	736	-0.72717	0.00038933	0.5772	-0.78715	0.44593	0.42607	0.048045	0.017308	false	1	-1	-1
R348	002	12	2	736	11	735	737	-0.79419	0.045829	0.60459	-0.44691	-0.70288	0.55338	0.043294	0.010417	false	1	-1	-1
R348	002	12	2	737	12	736	0	-0.79758	-0.0078786	0.62159	-0.68014	-0.59452	0.4289	0.07025	0.010278	false	1	-1	-1
R348	002	13	2	738	1	94	739	-0.38263	-0.44087	0.49892	0.39632	0.88517	0.24373	0.062933	0.013383	false	1	-1	-1
R348	002	120	2	739	2	738	740	-0.36593	-0.38194	0.53182	-0.69685	0.57273	-0.43172	0.14622	0.020155	false	1	-1	-1
R348	002	120	2	740	3	739	0	-0.46706	-0.29396	0.49262	-0.94794	0.31737	-0.02627	0.043051	0.017118	false	1	-1	-1
R348	002	14	4	741	1	332	742	-0.33049	-0.78105	0.37386	0.99436	0.0079481	0.10572	0.10762	0.010836	false	1	-1	-1
R348	002	121	4	742	2	741	0	-0.22203	-0.7791	0.39365	0.98025	-0.12676	-0.15179	0.051062	0.01053	false	1	-1	-1
R348	002	246	5	743	1	388	744	-0.40441	-0.74465	0.62905	-0.13891	0.92293	-0.35904	0.039081	0.0189	false	1	-1	-1
R348	002	246	5	744	2	743	745	-0.40238	-0.69273	0.64874	-0.01718	0.90633	-0.42223	0.16994	0.018456	false	1	-1	-1
R348	002	246	5	745	3	744	916	-0.38872	-0.54233	0.57474	0.20908	0.9773	-0.034313	0.028884	0.017226	false	1	-1	-1
R348	002	276	5	746	4	745	747	-0.38374	-0.49918	0.55856	0.82709	0.42878	0.36342	0.087954	0.012446	false	1	-1	-1
R348	002	276	5	747	5	746	748	-0.31371	-0.45515	0.59792	0.88688	-0.13586	0.44156	0.050768	0.0060521	false	1	-1	-1
R348	002	276	5	748	6	747	0	-0.26734	-0.45782	0.62059	0.85028	-0.29582	0.43534	0.072422	0.0047944	false	1	-1	-1
R348	002	208	3	749	1	251	750	0.18004	-1.0274	0.53614	-0.1709	0.94596	0.27558	0.055871	0.011812	true	1	-1	-1
R348	002	208	3	750	2	749	751	0.17049	-0.97451	0.55153	0.20373	0.8237	0.52916	0.086346	0.011812	false	1	-1	-1
R348	002	208	3	751	3	750	0	0.18958	-0.90242	0.59614	0.11111	0.6611	0.74203	0.036074	0.011812	false	1	-1	-1
R348	002	209	2	752	1	113	753	0.19463	-1.0533	0.49324	-0.16961	0.63858	0.75063	0.11675	0.0090603	true	1	-1	-1
R348	002	209	2	753	2	752	754	0.17483	-0.97873	0.58088	-0.85793	-0.072672	0.50861	0.034122	0.0090603	false	1	-1	-1
R348	002	209	2	754	3	753	755	0.14694	-0.96316	0.61233	-0.88501	-0.24234	0.39752	0.05437	0.0076214	false	1	-1	-1
R348	002	209	2	755	4	754	0	0.098622	-0.97581	0.63367	-0.89584	-0.12552	0.42629	0.036365	0.0071652	false	1	-1	-1
R348	002	211	2	756	1	114	757	0.19812	-1.1016	0.52816	0.00050814	0.67878	0.73434	0.16469	0.012721	false	1	-1	-1
R348	002	143	2	757	2	756	758	0.18975	-0.99023	0.65569	0.1766	-0.97038	0.16484	0.10585	0.012721	false	1	-1	-1
R348	002	143	2	758	3	757	0	0.20288	-1.0927	0.6761	0.42907	-0.3584	0.82913	0.030627	0.012721	false	1	-1	-1
R348	002	277	2	759	1	115	922	0.31774	-1.2726	0.44905	-0.40993	-0.71075	0.57166	0.1593	0.0074868	false	1	-1	-1
R348	002	277	2	760	2	759	0	0.25501	-1.3873	0.54246	-0.69965	-0.59933	0.38896	0.034614	0.007076	false	1	-1	-1
R348	002	240	3	761	1	238	925	-0.031884	-0.63912	0.58759	-0.16795	-0.82807	0.53488	0.066599	0.0092747	false	1	-1	-1
R348	002	240	3	762	2	761	0	-0.038673	-0.7013	0.61428	-0.52071	-0.77643	0.35498	0.069131	0.0059395	false	1	-1	-1
R348	002	241	5	763	1	533	0	0.034286	-0.60086	0.6223	0.65207	-0.22327	0.72454	0.13384	0.0086093	false	1	-1	-1
R348	002	242	5	764	1	534	765	0.092194	-0.64946	0.60071	0.69244	-0.57658	0.43369	0.091589	0.010891	false	1	-1	-1
R348	002	242	5	765	2	764	766	0.15686	-0.70169	0.64075	0.33534	-0.89317	0.29965	0.022912	0.010684	false	1	-1	-1
R348	002	242	5	766	3	765	929	0.1684	-0.72026	0.6492	0.22709	-0.85442	0.46733	0.070572	0.0076176	false	1	-1	-1
R348	002	243	5	767	1	534	768	0.14503	-0.59739	0.5982	0.46771	0.42553	0.77471	0.14866	0.0089635	true	1	-1	-1
R348	002	243	5	768	2	767	0	0.18571	-0.5424	0.72833	-0.5068	0.50628	-0.69774	0.070609	0.0089635	false	1	-1	-1
R348	002	244	5	769	1	536	770	0.27445	-0.6674	0.5975	0.42225	-0.0377	-0.90569	0.064395	0.013126	true	1	-1	-1
R348	002	244	5	770	2	769	0	0.30164	-0.66983	0.53918	-0.45494	-0.79843	-0.39439	0.058803	0.013126	false	1	-1	-1
R348	002	245	4	771	1	549	0	0.08058	-1.0023	0.48343	-0.90461	-0.03621	0.4247	0.11857	0.022594	false	1	-1	-1
R348	002	248	3	772	1	556	773	0.37897	-1.0672	0.52592	0.72393	-0.58151	0.37117	0.083377	0.037326	false	1	-1	-1
R348	002	248	3	773	2	772	0	0.40012	-1.1004	0.56237	-0.37778	-0.90844	-0.17896	0.079901	0.037326	false	1	-1	-1
R348	002	255	3	774	1	558	775	0.44613	-0.90481	0.50122	0.8224	0.49999	-0.27143	0.081603	0.0047328	true	1	-1	-1
R348	002	255	3	775	2	774	0	0.51324	-0.86401	0.47907	0.8633	0.49962	-0.071308	0.091664	0.0047328	false	1	-1	-1
R348	002	249	2	776	1	39	777	0.47437	0.79613	0.57806	-0.38011	0.87674	-0.29469	0.073807	0.014587	false	1	-1	-1
R348	002	249	2	777	2	776	778	0.44114	0.87123	0.5533	0.75252	0.49888	0.42992	0.067198	0.014533	false	1	-1	-1
R348	002	249	2	778	3	777	779	0.48941	0.91677	0.57414	0.7723	0.44854	0.44985	0.079828	0.013999	false	1	-1	-1
R348	002	249	2	779	4	778	780	0.54817	0.95719	0.60975	0.70581	0.47848	0.5224	0.056875	0.010657	false	1	-1	-1
R348	002	249	2	780	5	779	932	0.58226	0.98253	0.64646	0.6633	0.34289	0.66518	0.061848	0.0073151	false	1	-1	-1
R348	002	249	2	781	6	780	782	0.61689	0.98817	0.69285	0.93175	-0.34319	0.11859	0.050385	0.014061	false	1	-1	-1
R348	002	249	2	782	7	781	0	0.65562	0.96949	0.70999	-0.44941	-0.78402	-0.42819	0.024632	0.013013	false	1	-1	-1
R348	002	223	6	783	1	403	784	0.83949	0.46612	0.57528	0.88748	-0.40402	0.22169	0.085045	0.0083329	false	1	-1	-1
R348	002	223	6	784	2	783	0	0.91278	0.42643	0.58901	0.743	-0.5966	0.30335	0.055727	0.0044211	false	1	-1	-1
R348	002	224	7	785	1	565	786	0.81987	0.49782	0.50912	0.49726	-0.86677	0.037852	0.092057	0.0055853	false	1	-1	-1
R348	002	161	7	786	2	785	787	0.87182	0.41896	0.51364	0.16841	-0.97821	-0.12141	0.036547	0.0062464	false	1	-1	-1
R348	002	161	7	787	3	786	788	0.877	0.3822	0.51087	0.46692	-0.8507	-0.24146	0.02614	0.0066621	false	1	-1	-1
R348	002	161	7	788	4	787	933	0.8823	0.35423	0.50105	0.69742	-0.627	-0.34711	0.068105	0.0055853	false	1	-1	-1
R348	002	162	7	789	1	566	790	0.96499	0.50823	0.50087	-0.49771	0.58269	0.64246	0.031307	0.0077247	true	1	-1	-1
R348	002	162	7	790	2	789	934	0.94792	0.52982	0.51906	-0.75235	0.043156	0.65735	0.026843	0.0077247	false	1	-1	-1
R348	002	225	7	791	3	790	0	0.93223	0.5209	0.54987	-0.92613	-0.37608	0.029162	0.077642	0.0070589	false	1	-1	-1
R348	002	226	4	792	1	276	0	0.71357	0.5515	0.7485	-0.16236	-0.86473	0.47526	0.082719	0.0066827	false	1	-1	-1
R348	002	166	5	793	1	572	794	0.44623	0.85058	0.66898	-0.58769	0.4968	-0.6386	0.13808	0.0096003	false	1	-1	-1
R348	002	166	5	794	2	793	0	0.36574	0.92263	0.58394	-0.18178	0.68033	-0.71	0.040691	0.0096003	false	1	-1	-1
R348	002	168	5	795	1	586	796	0.81465	0.68049	0.68384	-0.36098	-0.41351	0.83588	0.045981	0.0094661	false	1	-1	-1
R348	002	168	5	796	2	795	797	0.79995	0.66371	0.71938	-0.88741	0.31155	-0.33975	0.051626	0.0094661	false	1	-1	-1
R348	002	168	5	797	3	796	0	0.75171	0.67996	0.698	-0.53592	0.75933	0.36907	0.021662	0.0094661	false	1	-1	-1
R348	002	169	5	798	1	586	799	0.85817	0.72414	0.71953	-0.21469	0.78567	-0.5802	0.027473	0.0077024	true	1	-1	-1
R348	002	169	5	799	2	798	800	0.85227	0.74573	0.70359	0.99562	-0.036827	-0.085947	0.082864	0.0077024	false	1	-1	-1
R348	002	169	5	800	3	799	0	0.93489	0.74253	0.69762	0.97829	-0.16931	-0.11952	0.078122	0.0077024	false	1	-1	-1
R348	002	167	4	801	1	589	802	0.72643	0.81729	0.52868	-0.95626	0.29249	0.0033196	0.13442	0.0060209	false	1	-1	-1
R348	002	167	4	802	2	801	0	0.59144	0.85469	0.53922	-0.84432	0.17793	-0.50544	0.082617	0.0078157	false	1	-1	-1
R348	002	168	2	803	1	41	804	0.66311	0.8247	0.58408	-0.41086	0.81324	-0.41211	0.039598	0.0070701	true	1	-1	-1
R348	002	88	2	804	2	803	805	0.64685	0.8569	0.56776	-0.20206	0.9732	0.10982	0.041041	0.0070701	false	1	-1	-1
R348	002	88	2	805	3	804	806	0.64219	0.90576	0.56363	-0.31013	0.72368	0.61653	0.032444	0.010943	false	1	-1	-1
R348	002	88	2	806	4	805	807	0.6321	0.93005	0.58197	-0.0099562	0.89793	0.44003	0.027607	0.0076265	false	1	-1	-1
R348	002	88	2	807	5	806	935	0.64145	0.96319	0.57709	0.65949	0.45734	0.59658	0.082148	0.018162	false	1	-1	-1
R348	002	88	2	808	6	807	809	0.6888	1.0054	0.60821	0.20201	0.96361	0.17507	0.078644	0.01678	false	1	-1	-1
R348	002	88	2	809	7	808	810	0.73296	1.0773	0.61922	0.15234	0.97349	0.17061	0.0053885	0.0090703	false	1	-1	-1
R348	002	88	2	810	8	809	811	0.74672	1.0985	0.61836	-0.6975	0.50981	-0.50358	0.064693	0.0096365	false	1	-1	-1
R348	002	88	2	811	9	810	0	0.71532	1.1312	0.59496	0.15494	0.96619	-0.2061	0.019941	0.0051094	false	1	-1	-1
R348	002	89	4	812	1	589	813	0.72782	0.80337	0.51259	0.74826	0.6218	-0.23123	0.048626	0.0081207	false	1	-1	-1
R348	002	89	4	813	2	812	814	0.76473	0.83319	0.50237	0.8539	0.45262	-0.25689	0.068052	0.0079986	false	1	-1	-1
R348	002	89	4	814	3	813	815	0.82234	0.86845	0.47954	0.96873	0.22745	0.09912	0.021591	0.0089518	false	1	-1	-1
R348	002	89	4	815	4	814	937	0.84385	0.87807	0.47732	0.82573	0.32422	0.46158	0.063435	0.0076602	false	1	-1	-1
R348	002	89	4	816	5	815	0	0.90119	0.89135	0.51103	0.66918	0.6617	0.33815	0.051426	0.0063686	false	1	-1	-1
R348	002	169	5	817	1	375	938	0.75293	0.83068	0.67226	0.95764	0.28305	-0.053091	0.071116	0.015361	false	1	-1	-1
R348	002	169	5	818	2	817	819	0.81907	0.83922	0.66729	0.96676	-0.18269	0.1789	0.05554	0.0095786	false	1	-1	-1
R348	002	169	5	819	3	818	820	0.87266	0.82712	0.67971	0.99221	-0.11411	-0.049997	0.053504	0.0083227	false	1	-1	-1
R348	002	90	5	820	4	819	821	0.92547	0.82423	0.67892	0.98848	0.13008	-0.077411	0.046131	0.0068997	false	1	-1	-1
R348	002	90	5	821	5	820	0	0.97431	0.82556	0.66255	0.93935	0.32116	0.12029	0.056477	0.010831	false	1	-1	-1
R348	002	279	3	822	1	154	948	0.72491	0.81314	0.57931	0.89417	0.43303	-0.11378	0.12203	0.012508	false	1	-1	-1
R348	002	279	3	823	2	822	945	0.84485	0.86971	0.58381	0.85697	-0.23978	-0.45619	0.049163	0.0090449	false	1	-1	-1
R348	002	279	3	824	3	823	825	0.88917	0.85256	0.56668	0.95851	0.15469	-0.23944	0.03761	0.0046083	false	1	-1	-1
R348	002	279	3	825	4	824	0	0.92716	0.85608	0.56059	0.88654	0.31484	-0.33901	0.053396	0.0064409	false	1	-1	-1
R348	002	136	5	826	1	595	954	0.48464	0.40416	0.6102	0.35175	0.70684	0.61372	0.11	0.0067498	true	1	-1	-1
R348	002	29	5	827	2	826	828	0.52333	0.48191	0.67771	0.28138	0.79717	0.53418	0.073355	0.0067498	false	1	-1	-1
R348	002	29	5	828	3	827	952	0.54668	0.54155	0.72847	-0.085248	0.99318	-0.079511	0.053565	0.0072043	false	1	-1	-1
R348	002	280	5	829	1	595	958	0.45018	0.42932	0.66873	0.52307	-0.73485	0.43174	0.17813	0.011205	false	1	-1	-1
R348	002	280	5	830	2	829	831	0.53819	0.28837	0.75305	-0.089485	-0.56062	-0.82323	0.061169	0.01248	false	1	-1	-1
R348	002	280	5	831	3	830	832	0.56508	0.25299	0.69172	0.24942	-0.55868	0.791	0.035778	0.014401	false	1	-1	-1
R348	002	280	5	832	4	831	0	0.56791	0.20006	0.71065	0.78889	-0.29876	0.53702	0.031622	0.014401	false	1	-1	-1
R348	002	184	5	833	1	616	834	1.2215	-0.24496	0.63048	0.60136	0.78303	-0.15885	0.073969	0.0071084	true	1	-1	-1
R348	002	184	5	834	2	833	0	1.2659	-0.18704	0.61873	0.35129	0.91856	0.18121	0.049545	0.0071084	false	1	-1	-1
R348	002	281	5	835	1	616	0	1.2325	-0.26977	0.63236	0.075705	0.87032	0.48663	0.12628	0.016938	false	1	-1	-1
R348	002	185	4	836	1	625	837	0.81332	-0.066335	0.67941	0.42263	-0.88084	-0.21333	0.099005	0.013132	false	1	-1	-1
R348	002	185	4	837	2	836	838	0.85506	-0.14933	0.64396	0.16784	-0.94546	-0.27916	0.035233	0.0095055	false	1	-1	-1
R348	002	185	4	838	3	837	839	0.84907	-0.21372	0.64884	-0.82759	0.46536	0.3139	0.079915	0.012832	false	1	-1	-1
R348	002	185	4	839	4	838	840	0.7485	-0.19378	0.67811	-0.15805	0.076502	-0.98446	0.037095	0.012834	false	1	-1	-1
R348	002	185	4	840	5	839	841	0.72475	-0.21646	0.64743	0.7497	-0.5928	-0.29418	0.03089	0.0088323	false	1	-1	-1
R348	002	185	4	841	6	840	842	0.75984	-0.2206	0.64069	0.63442	-0.42748	-0.64403	0.092012	0.012039	false	1	-1	-1
R348	002	185	4	842	7	841	0	0.81489	-0.26258	0.58768	0.6779	0.4751	0.56101	0.044816	0.0088323	false	1	-1	-1
R348	002	186	4	843	1	626	844	0.82134	-0.082082	0.59701	0.4989	-0.045061	-0.86549	0.10874	0.0056034	true	1	-1	-1
R348	002	186	4	844	2	843	845	0.88053	-0.09096	0.48331	-0.096991	0.97033	-0.22148	0.076228	0.0056034	false	1	-1	-1
R348	002	186	4	845	3	844	0	0.86588	-0.011918	0.45731	0.38577	0.90174	0.19507	0.044747	0.0056034	false	1	-1	-1
R348	002	282	4	846	1	628	847	0.85736	-0.057635	0.5934	-0.82615	-0.074421	-0.55852	0.10515	0.0085956	false	1	-1	-1
R348	002	282	4	847	2	846	848	0.77759	-0.043808	0.50602	-0.88705	-0.23516	-0.3973	0.099684	0.0085501	false	1	-1	-1
R348	002	282	4	848	3	847	849	0.702	-0.068648	0.49755	-0.81892	0.44879	0.35771	0.069392	0.0082832	false	1	-1	-1
R348	002	256	4	849	4	848	850	0.65511	-0.035622	0.53354	-0.46146	0.84572	0.26797	0.094256	0.0064868	false	1	-1	-1
R348	002	282	4	850	5	849	0	0.61821	0.051013	0.55713	-0.69975	0.70045	0.1404	0.098751	0.0061045	false	1	-1	-1
R348	002	35	4	851	1	630	852	0.64163	-0.29381	0.61203	-0.18475	0.37088	0.91012	0.071095	0.015109	true	1	-1	-1
R348	002	35	4	852	2	851	853	0.6285	-0.26744	0.67673	0.21721	0.83221	0.51014	0.037448	0.015109	false	1	-1	-1
R348	002	140	4	853	3	852	854	0.64436	-0.22312	0.69507	-0.11197	0.12298	0.98607	0.021245	0.010898	false	1	-1	-1
R348	002	140	4	854	4	853	960	0.63984	-0.21549	0.71832	0.18186	-0.3448	0.92089	0.0873	0.010427	false	1	-1	-1
R348	002	141	4	855	1	630	961	0.63698	-0.31348	0.59307	-0.13589	-0.92849	0.34559	0.14083	0.0096902	false	1	-1	-1
R348	002	142	4	856	1	630	857	0.66412	-0.32469	0.61776	-0.13771	-0.29612	0.94517	0.042142	0.0096613	true	1	-1	-1
R348	002	142	4	857	2	856	0	0.65832	-0.33717	0.65759	-0.36194	-0.69226	0.62432	0.075521	0.0096613	false	1	-1	-1
R348	002	253	5	858	1	648	0	0.88676	-0.68625	0.3655	-0.21424	-0.94684	-0.24	0.093256	0.0052999	false	1	-1	-1
R348	002	283	4	859	1	650	962	1.088	-0.52792	0.44899	-0.40295	0.032222	-0.91466	0.065484	0.0084236	false	1	-1	-1
R348	002	283	4	860	2	859	861	1.0594	-0.52883	0.38389	-0.20368	0.88098	-0.42707	0.032965	0.0076359	false	1	-1	-1
R348	002	283	4	861	3	860	0	1.0539	-0.49979	0.3688	-0.14035	0.97613	-0.16573	0.045706	0.0061257	false	1	-1	-1
R348	002	184	5	862	1	653	863	1.1646	-0.56866	0.54821	-0.97501	0.18542	-0.12241	0.043213	0.013201	true	1	-1	-1
R348	002	184	5	863	2	862	864	1.1225	-0.56065	0.54292	-0.84378	0.27812	0.45901	0.047328	0.013201	false	1	-1	-1
R348	002	184	5	864	3	863	0	1.0723	-0.54961	0.56578	-0.22215	0.72216	-0.65509	0.071725	0.013201	false	1	-1	-1
R348	002	284	5	865	1	652	866	1.185	-0.51324	0.54202	0.63046	0.70355	0.32792	0.073208	0.016924	true	1	-1	-1
R348	002	284	5	866	2	865	867	1.2311	-0.46173	0.56603	0.53439	0.75228	0.38536	0.038212	0.016924	false	1	-1	-1
R348	002	258	5	867	3	866	868	1.2518	-0.43034	0.57922	0.91624	0.14521	0.37338	0.03291	0.01433	false	1	-1	-1
R348	002	258	5	868	4	867	0	1.2842	-0.42103	0.59422	0.79808	-0.55048	0.24503	0.056964	0.012689	false	1	-1	-1
R348	002	189	3	869	1	658	0	-0.084719	0.17475	0.5939	-0.80355	0.48376	-0.34682	0.16688	0.0025	false	1	-1	-1
R348	002	190	3	870	1	658	871	-0.09057	0.20036	0.62837	-0.86534	-0.41506	-0.2809	0.1208	0.0096524	true	1	-1	-1
R348	002	190	3	871	2	870	0	-0.19511	0.15022	0.59444	0.76363	-0.033183	0.6448	0.14008	0.0096524	false	1	-1	-1
R348	002	191	3	872	1	658	964	-0.078376	0.21425	0.64163	0.90437	0.4101	-0.11809	0.049635	0.0077193	true	1	-1	-1
R348	002	191	3	873	2	872	874	-0.033488	0.23461	0.63577	0.68142	-0.52144	0.51358	0.086645	0.0077193	false	1	-1	-1
R348	002	191	3	874	3	873	0	0.029553	0.17869	0.6783	0.84471	0.2256	0.48536	0.034124	0.0077193	false	1	-1	-1
R348	002	122	4	875	1	668	876	-0.41601	0.07682	0.41619	0.066048	0.9736	0.21852	0.15728	0.0098353	false	1	-1	-1
R348	002	122	4	876	2	875	0	-0.39936	0.24349	0.44388	-0.89345	0.44465	0.063497	0.073544	0.0061241	false	1	-1	-1
R348	002	123	4	877	1	670	0	-0.39953	0.30096	0.45019	-0.78951	0.59638	-0.1449	0.11194	0.0059814	false	1	-1	-1
R348	002	124	4	878	1	672	0	-0.22494	0.12418	0.66626	-0.20217	-0.87085	0.44804	0.15133	0.0078055	false	1	-1	-1
R348	002	285	4	879	1	686	880	-0.33529	0.50788	0.65458	0.4509	-0.3432	0.82395	0.099461	0.0073334	true	1	-1	-1
R348	002	285	4	880	2	879	881	-0.30944	0.4572	0.74477	0.69315	-0.58781	0.41717	0.055294	0.0073334	false	1	-1	-1
R348	002	285	4	881	3	880	882	-0.26516	0.43254	0.78459	-0.70618	0.70366	-0.07855	0.077921	0.0073334	false	1	-1	-1
R348	002	285	4	882	4	881	0	-0.3205	0.48681	0.78032	-0.23593	0.94052	0.24444	0.062734	0.0073334	false	1	-1	-1
R348	002	286	4	883	1	692	0	-0.68331	0.48941	0.68462	-0.032715	-0.98782	0.15213	0.065446	0.0071395	false	1	-1	-1
R348	002	199	3	884	1	213	0	-0.76875	0.25526	0.57351	0.69064	0.70712	0.15169	0.11337	0.0050652	false	1	-1	-1
R348	002	217	4	885	1	718	886	0.31784	-0.43006	0.70582	0.20056	-0.9426	0.26698	0.044886	0.0025	true	1	-1	-1
R348	002	217	4	886	2	885	887	0.32292	-0.45884	0.72247	-0.96185	-0.27298	-0.017852	0.062807	0.0025	false	1	-1	-1
R348	002	217	4	887	3	886	0	0.2693	-0.50912	0.71028	-0.46619	0.1928	-0.86342	0.05143	0.0025	false	1	-1	-1
R348	002	63	4	888	1	724	889	-0.027389	0.037648	0.62139	0.47716	0.64935	0.59217	0.070649	0.0025	true	1	-1	-1
R348	002	63	4	889	2	888	970	0.0061545	0.090114	0.67904	-0.53592	0.77723	-0.3297	0.046757	0.0025	false	1	-1	-1
R348	002	63	4	890	3	889	0	-0.014382	0.13827	0.66503	-0.38205	0.25266	-0.88893	0.065583	0.0025	false	1	-1	-1
R348	002	64	3	891	1	727	892	-0.25472	-0.28982	0.49333	0.096377	0.80838	0.58072	0.046343	0.0046178	true	1	-1	-1
R348	002	64	3	892	2	891	0	-0.24871	-0.2529	0.51849	0.12392	0.97397	-0.18983	0.10947	0.0046178	false	1	-1	-1
R348	002	65	3	893	1	729	894	-0.41827	-0.16709	0.48055	-0.72317	0.62311	-0.29792	0.10594	0.013355	true	1	-1	-1
R348	002	65	3	894	2	893	895	-0.49488	-0.10107	0.44899	-0.72913	0.59922	-0.33061	0.055929	0.013347	false	1	-1	-1
R348	002	65	3	895	3	894	896	-0.55344	-0.075142	0.42265	-0.51557	0.70591	0.48567	0.034025	0.015657	false	1	-1	-1
R348	002	65	3	896	4	895	0	-0.56019	-0.038467	0.43001	-0.70873	0.69437	0.1247	0.058615	0.015657	false	1	-1	-1
R348	002	67	3	897	1	730	898	-0.50326	-0.21125	0.54237	-0.17683	-0.94811	0.26423	0.073339	0.014528	true	1	-1	-1
R348	002	67	3	898	2	897	899	-0.51623	-0.28078	0.56175	-0.49756	-0.0032204	0.86742	0.080925	0.014528	false	1	-1	-1
R348	002	67	3	899	3	898	900	-0.56152	-0.28061	0.62855	-0.52373	-0.4596	0.71727	0.054942	0.011647	false	1	-1	-1
R348	002	67	3	900	4	899	0	-0.59298	-0.3042	0.6668	-0.5801	-0.47963	0.65836	0.060788	0.0082972	false	1	-1	-1
R348	002	68	3	901	1	732	902	-0.59872	-0.14354	0.61995	0.96147	-0.14156	0.23567	0.13498	0.023194	false	1	-1	-1
R348	002	68	3	902	2	901	973	-0.46207	-0.14791	0.64904	0.90483	-0.42541	-0.017815	0.089289	0.023194	false	1	-1	-1
R348	002	68	3	903	3	902	904	-0.37639	-0.16514	0.64213	0.62813	0.050907	0.77644	0.071822	0.0063257	false	1	-1	-1
R348	002	68	3	904	4	903	0	-0.3264	-0.17022	0.69634	0.45674	0.09718	0.88427	0.058015	0.0098714	false	1	-1	-1
R348	002	69	3	905	1	733	0	-0.64749	-0.13284	0.59266	0.49801	-0.68008	0.53803	0.16989	0.0056831	false	1	-1	-1
R348	002	70	4	906	1	332	907	-0.38327	-0.91807	0.36167	0.91706	-0.37536	0.13454	0.014259	0.0047449	false	1	-1	-1
R348	002	70	4	907	2	906	0	-0.37033	-0.92357	0.36389	0.86797	-0.4677	0.167	0.047302	0.0040209	false	1	-1	-1
R348	002	125	5	908	1	387	909	-0.63464	-0.85667	0.45927	0.93045	0.12674	0.34381	0.10689	0.00781	false	1	-1	-1
R348	002	125	5	909	2	908	975	-0.53542	-0.84219	0.50121	0.96859	-0.23347	0.085556	0.024657	0.010486	false	1	-1	-1
R348	002	125	5	910	3	909	911	-0.51032	-0.84453	0.50129	0.93479	-0.35349	-0.034689	0.041998	0.007508	false	1	-1	-1
R348	002	125	5	911	4	910	0	-0.47468	-0.87008	0.5025	0.93687	-0.25882	0.23512	0.073038	0.0045411	false	1	-1	-1
R348	002	129	3	912	1	230	913	-0.66086	-0.74304	0.59398	0.48514	0.69895	0.52545	0.040788	0.0053025	false	1	-1	-1
R348	002	129	3	913	2	912	914	-0.64036	-0.71432	0.61761	0.37191	0.90505	-0.20631	0.020284	0.0074283	false	1	-1	-1
R348	002	129	3	914	3	913	915	-0.64463	-0.6737	0.62066	0.73083	0.52843	-0.43202	0.13415	0.0124	false	1	-1	-1
R348	002	22	3	915	4	914	0	-0.54802	-0.59902	0.55933	0.95034	0.30538	-0.059955	0.060625	0.0097496	false	1	-1	-1
R348	002	290	6	916	1	745	978	-0.40243	-0.53331	0.58248	-0.75562	0.49715	0.42648	0.13927	0.0084481	true	1	-1	-1
R348	002	290	6	917	2	916	918	-0.50767	-0.46407	0.64188	-0.60916	0.72379	0.32412	0.031706	0.0084481	false	1	-1	-1
R348	002	290	6	918	3	917	981	-0.536	-0.44241	0.66333	-0.6703	0.56953	-0.47574	0.060879	0.012353	false	1	-1	-1
R348	002	290	6	919	4	918	979	-0.57752	-0.4072	0.63499	0.32229	0.86822	-0.37725	0.061289	0.011999	false	1	-1	-1
R348	002	290	6	920	5	919	0	-0.56527	-0.35025	0.60502	0.67394	0.62148	-0.39946	0.061962	0.0084481	false	1	-1	-1
R348	002	148	3	921	1	759	0	0.32682	-1.2715	0.44335	0.23219	-0.81241	0.53486	0.12067	0.0083912	false	1	-1	-1
R348	002	292	3	922	1	759	923	0.31175	-1.2915	0.45505	0.46812	-0.024433	-0.88333	0.042933	0.012299	true	1	-1	-1
R348	002	292	3	923	2	922	983	0.33116	-1.2912	0.41692	-0.80691	-0.32541	0.49295	0.15878	0.012299	false	1	-1	-1
R348	002	292	3	924	3	923	0	0.20406	-1.3624	0.48389	-0.58092	-0.42923	0.69159	0.039036	0.012299	false	1	-1	-1
R348	002	293	4	925	1	761	926	-0.024801	-0.6494	0.5958	0.98954	0.10665	0.097145	0.051466	0.0067834	true	1	-1	-1
R348	002	293	4	926	2	925	986	0.026127	-0.64391	0.6008	-0.96625	0.087542	0.24227	0.1287	0.0066473	false	1	-1	-1
R348	002	293	4	927	3	926	928	-0.098194	-0.63283	0.63185	-0.83608	-0.41476	0.35909	0.044017	0.005679	false	1	-1	-1
R348	002	293	4	928	4	927	0	-0.13635	-0.64894	0.64708	-0.79835	-0.37654	0.46994	0.045896	0.0058647	false	1	-1	-1
R348	002	294	6	929	1	766	930	0.1671	-0.72368	0.6425	-0.14102	-0.55725	-0.81828	0.029283	0.008576	true	1	-1	-1
R348	002	294	6	930	2	929	931	0.16582	-0.74183	0.61746	-0.3219	-0.79782	0.50976	0.034068	0.008576	false	1	-1	-1
R348	002	269	6	931	3	930	0	0.14832	-0.77746	0.6222	-0.79725	-0.2226	0.56111	0.074131	0.008576	false	1	-1	-1
R348	002	222	3	932	1	780	0	0.57923	0.98917	0.64606	-0.70667	-0.19571	-0.67993	0.13337	0.012771	false	1	-1	-1
R348	002	249	8	933	1	788	0	0.87905	0.34964	0.50063	-0.5649	-0.77853	0.27347	0.037269	0.0059965	false	1	-1	-1
R348	002	250	8	934	1	790	0	0.92142	0.53621	0.55042	0.6144	0.76729	0.18381	0.055659	0.0026209	false	1	-1	-1
R348	002	172	3	935	1	807	936	0.69412	0.98733	0.63824	-0.036995	-0.70584	0.7074	0.032491	0.0054239	true	1	-1	-1
R348	002	172	3	936	2	935	0	0.69292	0.9644	0.66122	0.7619	-0.64673	-0.035437	0.055771	0.0054239	false	1	-1	-1
R348	002	295	5	937	1	815	0	0.84516	0.88294	0.47155	-0.1993	0.97973	0.020156	0.092278	0.0073017	false	1	-1	-1
R348	002	173	6	938	1	817	939	0.74767	0.84192	0.68161	0.2967	0.72393	0.62281	0.086031	0.011372	false	1	-1	-1
R348	002	173	6	939	2	938	940	0.7707	0.90743	0.73521	0.58063	0.44504	0.68177	0.028089	0.011753	false	1	-1	-1
R348	002	173	6	940	3	939	0	0.77909	0.93005	0.76194	0.7616	0.11876	0.63708	0.091866	0.013259	false	1	-1	-1
R348	002	91	4	941	1	822	942	0.73797	0.83331	0.57586	-0.23611	0.96558	-0.10912	0.038822	0.011883	true	1	-1	-1
R348	002	91	4	942	2	941	943	0.7288	0.8708	0.57162	0.57034	0.54503	0.61453	0.047158	0.011883	false	1	-1	-1
R348	002	91	4	943	3	942	944	0.75402	0.89966	0.60383	0.93687	0.27186	0.21993	0.052792	0.011883	false	1	-1	-1
R348	002	91	4	944	4	943	0	0.80532	0.91391	0.61993	0.32702	0.93825	-0.11289	0.012787	0.011883	false	1	-1	-1
R348	002	92	4	945	1	823	946	0.8756	0.85216	0.56928	-0.29398	-0.88698	0.35615	0.031063	0.0056644	true	1	-1	-1
R348	002	92	4	946	2	945	947	0.86647	0.82461	0.58034	-0.12335	-0.75915	0.63912	0.058521	0.0056644	false	1	-1	-1
R348	002	170	4	947	3	946	0	0.86296	0.78078	0.61683	0.24501	-0.037919	0.96878	0.047906	0.0056644	false	1	-1	-1
R348	002	297	4	948	1	822	949	0.8294	0.858	0.57776	0.34241	-0.29162	0.89315	0.022802	0.011602	true	1	-1	-1
R348	002	297	4	949	2	948	950	0.8372	0.85136	0.59813	0.22198	0.90226	0.36966	0.066247	0.011542	false	1	-1	-1
R348	002	297	4	950	3	949	951	0.84777	0.91581	0.62267	0.42164	0.36227	0.83125	0.054597	0.010525	false	1	-1	-1
R348	002	297	4	951	4	950	0	0.87104	0.93459	0.66817	0.60222	0.23011	0.76444	0.054865	0.010461	false	1	-1	-1
R348	002	173	6	952	1	828	953	0.54811	0.58418	0.71996	0.68966	-0.35173	-0.63297	0.029357	0.0068066	true	1	-1	-1
R348	002	173	6	953	2	952	0	0.56835	0.57385	0.70137	0.13922	-0.49965	-0.85496	0.060776	0.0068066	false	1	-1	-1
R348	002	298	6	954	1	826	955	0.52625	0.47376	0.67629	0.77639	-0.48376	0.40398	0.044842	0.0064124	true	1	-1	-1
R348	002	298	6	955	2	954	0	0.56107	0.45207	0.69441	0.22634	-0.50212	0.83465	0.082806	0.0064124	false	1	-1	-1
R348	002	30	6	956	1	829	988	0.47012	0.38228	0.69477	-0.94471	-0.32388	0.051305	0.068762	0.0047519	true	1	-1	-1
R348	002	30	6	957	2	956	0	0.3961	0.36114	0.67617	-0.92312	-0.092012	0.37333	0.096839	0.0047519	false	1	-1	-1
R348	002	299	6	958	1	829	959	0.52724	0.30347	0.73408	-0.67588	-0.61715	-0.40288	0.13434	0.012391	true	1	-1	-1
R348	002	299	6	959	2	958	0	0.43644	0.22056	0.67995	-0.8644	-0.10154	0.49245	0.056258	0.012391	false	1	-1	-1
R348	002	187	5	960	1	854	0	0.63615	-0.18713	0.66284	0.88793	-0.13105	0.44091	0.15905	0.0064969	false	1	-1	-1
R348	002	188	5	961	1	855	0	0.63546	-0.38427	0.6145	0.50329	-0.86397	0.016116	0.055926	0.0069794	false	1	-1	-1
R348	002	233	5	962	1	859	963	1.0616	-0.53093	0.40658	-0.78961	-0.54434	0.28323	0.045663	0.0066569	true	1	-1	-1
R348	002	233	5	963	2	962	0	1.0256	-0.55578	0.41952	0.70731	-0.69581	-0.12477	0.084512	0.0066569	false	1	-1	-1
R348	002	300	4	964	1	872	965	-0.035	0.24074	0.63102	-0.041841	0.80475	-0.59214	0.014749	0.012779	true	1	-1	-1
R348	002	300	4	965	2	964	0	-0.035617	0.25261	0.62229	0.17315	0.97098	0.16499	0.061137	0.012779	false	1	-1	-1
R348	002	202	3	966	1	218	967	-0.205	-0.27134	0.64637	0.57154	-0.45487	0.68296	0.023366	0.0067259	true	1	-1	-1
R348	002	202	3	967	2	966	0	-0.19165	-0.28196	0.66233	0.59702	-0.63312	0.49267	0.08032	0.0067259	false	1	-1	-1
R348	002	301	4	968	1	336	969	0.09786	-0.42404	0.62244	-0.70526	-0.68683	-0.17572	0.080137	0.012924	true	1	-1	-1
R348	002	301	4	969	2	968	0	0.041343	-0.47908	0.60836	-0.32065	0.74444	-0.58566	0.0755	0.012924	false	1	-1	-1
R348	002	219	5	970	1	889	971	-0.018941	0.12935	0.6648	0.9147	0.14103	0.37873	0.080969	0.0025	false	1	-1	-1
R348	002	219	5	971	2	970	972	0.056857	0.13744	0.69641	0.70754	0.50769	0.49156	0.052184	0.0064143	false	1	-1	-1
R348	002	219	5	972	3	971	0	0.10001	0.15883	0.72649	0.53416	0.82222	0.19656	0.04422	0.0064143	false	1	-1	-1
R348	002	220	4	973	1	902	974	-0.42329	-0.18629	0.66247	-0.86178	-0.21969	0.45724	0.10835	0.0046835	true	1	-1	-1
R348	002	220	4	974	2	973	0	-0.51667	-0.21009	0.71201	-0.81287	-0.094023	0.57481	0.041411	0.0046835	false	1	-1	-1
R348	002	302	6	975	1	909	976	-0.51866	-0.8365	0.49794	0.71076	0.50374	0.49099	0.074518	0.0081005	false	1	-1	-1
R348	002	302	6	976	2	975	977	-0.46389	-0.79871	0.53343	0.25055	0.7713	0.58508	0.023462	0.0081005	false	1	-1	-1
R348	002	302	6	977	3	976	0	-0.45358	-0.77723	0.54906	-0.54494	0.81765	-0.18569	0.038152	0.0081005	false	1	-1	-1
R348	002	132	7	978	1	916	0	-0.50848	-0.47362	0.64038	-0.48793	-0.72894	0.48018	0.10668	0.0067002	false	1	-1	-1
R348	002	133	7	979	1	919	980	-0.55216	-0.36777	0.60927	0.90558	-0.24388	-0.34705	0.12221	0.0097317	false	1	-1	-1
R348	002	133	7	980	2	979	0	-0.43828	-0.39528	0.56979	0.7574	-0.40087	-0.5154	0.049663	0.0097317	false	1	-1	-1
R348	002	303	7	981	1	918	982	-0.53715	-0.44625	0.67761	-0.66724	0.18574	0.72132	0.019082	0.0070816	true	1	-1	-1
R348	002	303	7	982	2	981	989	-0.54988	-0.44271	0.69137	0.91902	0.353	0.17551	0.089899	0.0070816	false	1	-1	-1
R348	002	149	4	983	1	923	984	0.32999	-1.2792	0.4102	-0.58313	0.77451	-0.24512	0.062838	0.014533	true	1	-1	-1
R348	002	149	4	984	2	983	985	0.29335	-1.2305	0.3948	0.46069	-0.88662	-0.040767	0.099912	0.014533	false	1	-1	-1
R348	002	215	4	985	3	984	0	0.34247	-1.3181	0.39288	0.34736	-0.93431	-0.080022	0.12613	0.014533	false	1	-1	-1
R348	002	280	5	986	1	926	987	-0.05645	-0.6431	0.6216	-0.27464	-0.95799	0.082646	0.020215	0.006315	true	1	-1	-1
R348	002	280	5	987	2	986	0	-0.062002	-0.66246	0.62327	-0.16255	-0.60218	0.78164	0.074943	0.006315	false	1	-1	-1
R348	002	304	7	988	1	956	0	0.43255	0.37402	0.69485	-0.93313	0.30373	0.19237	0.13467	0.0052393	false	1	-1	-1
R348	002	305	8	989	1	982	0	-0.52995	-0.42899	0.6999	-0.50228	0.19266	0.84297	0.054845	0.0070047	false	1	-1	-1
R348	003	1	0	1	1	0	2	0.045745	0.13325	-2.432	-0.0096148	0.044543	0.99896	0.25575	0.093629	false	0	0	0
R348	003	1	0	2	2	1	3	0.043632	0.13858	-2.1765	-0.031198	0.0019033	0.99951	0.1442	0.086047	false	0	0	0
R348	003	1	0	3	3	2	4	0.039876	0.13692	-2.0324	-0.03892	-0.0075249	0.99921	0.12728	0.083154	false	0	0	0
R348	003	1	0	4	4	3	5	0.034869	0.13486	-1.9052	-0.038743	-0.01762	0.99909	0.12487	0.081444	false	0	0	0
R348	003	1	0	5	5	4	6	0.029363	0.13283	-1.7805	-0.033433	-0.030019	0.99899	0.13647	0.08125	false	0	0	0
R348	003	1	0	6	6	5	7	0.023611	0.12487	-1.6441	0.0040218	-0.0023308	0.99999	0.16425	0.078029	false	0	0	0
R348	003	1	0	7	7	6	8	0.026342	0.12571	-1.4798	-0.0079916	-0.077823	0.99694	0.15275	0.07542	false	0	0	0
R348	003	1	0	8	8	7	9	0.026132	0.11425	-1.3275	-0.0044243	-0.016576	0.99985	0.16073	0.078632	false	0	0	0
R348	003	1	0	9	9	8	10	0.025158	0.11044	-1.1668	-0.012027	-0.0061137	0.99991	0.15808	0.078077	false	0	0	0
R348	003	1	0	10	10	9	11	0.023434	0.11	-1.0087	-0.015632	-0.016526	0.99974	0.13732	0.078044	false	0	0	0
R348	003	1	0	11	11	10	12	0.022127	0.10733	-0.8714	-0.029612	-0.02439	0.99926	0.13444	0.077501	false	0	0	0
R348	003	1	0	12	12	11	13	0.017833	0.10332	-0.7371	-0.034299	-0.039973	0.99861	0.16827	0.077271	false	0	0	0
R348	003	1	0	13	13	12	14	0.011044	0.093649	-0.56874	0.030994	0.096985	0.9948	0.10854	0.071414	false	0	0	0
R348	003	1	0	14	14	13	15	0.013856	0.10084	-0.46086	0.032789	-0.033195	0.99891	0.12281	0.064304	false	0	0	0
R348	003	1	0	15	15	14	16	0.018184	0.096335	-0.33822	0.0303	-0.045815	0.99849	0.1083	0.064661	false	0	0	0
R348	003	1	0	16	16	15	17	0.021427	0.092317	-0.23016	-0.040939	0.088637	0.99522	0.12483	0.063228	false	0	0	0
R348	003	1	0	17	17	16	18	0.016634	0.10281	-0.10595	0.01992	-0.026342	0.99945	0.096399	0.061671	false	0	0	0
R348	003	1	0	18	18	17	19	0.020053	0.098433	-0.0094776	-0.031134	0.045341	0.99849	0.11726	0.061401	false	0	0	0
R348	003	1	0	19	19	18	20	0.01597	0.10881	0.10772	-0.048611	-0.026848	0.99846	0.11975	0.06377	false	0	0	0
R348	003	1	0	20	20	19	21	0.011613	0.10453	0.22741	-0.087031	-0.0049641	0.99619	0.11403	0.065857	false	0	0	0
R348	003	1	0	21	21	20	22	-0.0034682	0.11744	0.34551	0.18141	-0.24853	0.95148	0.15836	0.071358	false	0	1	1
R348	003	1	0	22	22	21	23	0.07955	0.040222	0.50457	0.2898	0.5836	0.75857	0.16712	0.061401	false	0	2	2
R348	003	1	0	23	23	22	24	0.083243	0.061755	0.65654	0.5392	-0.038378	0.8413	0.0026565	0.061401	false	0	0	0
R348	003	1	0	24	24	23	25	0.03508	0.15044	0.65268	-0.52395	-0.23647	0.81826	0.028478	0.061401	false	0	3	0
R348	003	1	0	25	25	24	0	0.016294	0.07922	0.69791	-0.85033	0.21436	0.48062	0.0036933	0.061401	false	0	0	0
R348	003	2	1	26	1	21	27	-0.058688	0.073062	0.38554	-0.038025	0.94175	0.33415	0.25533	0.034243	false	0	1	0
R348	003	2	1	27	2	26	28	-0.0033302	0.30789	0.50109	0.17598	0.96402	-0.19926	0.072983	0.026803	false	0	0	2
R348	003	2	1	28	3	27	29	0.0085756	0.37823	0.48645	0.021366	0.92898	-0.36952	0.053696	0.026228	false	0	0	0
R348	003	2	1	29	4	28	30	0.0075159	0.42786	0.46583	0.052167	0.89682	-0.43931	0.083067	0.024798	false	0	0	1
R348	003	2	1	30	5	29	31	0.0087573	0.50282	0.42796	0.32065	0.84141	-0.43499	0.10933	0.023761	false	0	1	0
R348	003	2	1	31	6	30	32	0.047648	0.59383	0.37904	0.16146	0.95675	-0.24199	0.069926	0.024514	false	0	0	0
R348	003	2	1	32	7	31	33	0.059786	0.66059	0.36236	0.18136	0.97836	-0.09965	0.092814	0.022818	false	0	0	0
R348	003	2	1	33	8	32	34	0.079247	0.75182	0.35411	-0.058568	0.96623	-0.25093	0.098328	0.022768	false	0	0	0
R348	003	2	1	34	9	33	35	0.072572	0.84626	0.32665	0.078564	0.97155	-0.22341	0.080673	0.022578	false	0	0	0
R348	003	2	1	35	10	34	36	0.080794	0.92432	0.30803	0.078441	0.96009	-0.26846	0.091628	0.021218	false	0	0	0
R348	003	2	1	36	11	35	37	0.088173	1.0123	0.28227	0.07318	0.99718	-0.016522	0.043756	0.020789	false	0	0	0
R348	003	2	1	37	12	36	38	0.090814	1.0564	0.28488	0.078881	0.98917	-0.12376	0.08164	0.023139	false	0	0	0
R348	003	2	1	38	13	37	39	0.097354	1.1371	0.27522	0.35	0.93646	-0.023414	0.04785	0.023207	false	0	0	0
R348	003	2	1	39	14	38	40	0.11323	1.1825	0.27544	0.37889	0.91057	-0.16521	0.053605	0.021356	false	0	0	0
R348	003	2	1	40	15	39	41	0.13491	1.231	0.26446	0.23859	0.97111	0.0050923	0.043845	0.021653	false	0	0	0
R348	003	2	1	41	16	40	42	0.14563	1.2736	0.26728	0.15249	0.98738	-0.0428	0.057143	0.021433	false	0	0	0
R348	003	2	1	42	17	41	43	0.1566	1.3307	0.26162	-0.060905	0.98649	0.15205	0.073831	0.024218	false	0	0	0
R348	003	2	1	43	18	42	44	0.14896	1.4041	0.27319	0.15971	0.28406	0.94541	0.063454	0.031155	false	0	0	0
R348	003	2	1	44	19	43	45	0.16572	1.4187	0.3222	0.81551	-0.18083	0.54977	0.050556	0.018211	false	0	0	0
R348	003	2	1	45	20	44	0	0.21537	1.4101	0.37577	0.59335	0.77669	-0.21139	0.10661	0.018211	false	0	0	0
R348	003	3	1	46	1	21	47	0.04404	0.021779	0.44665	-0.059061	-0.99146	-0.11626	0.19175	0.032675	false	0	1	0
R348	003	3	1	47	2	46	48	0.034703	-0.16856	0.42187	-0.10731	-0.99422	0.0037124	0.082406	0.033561	false	0	0	0
R348	003	3	1	48	3	47	49	0.022687	-0.24941	0.42401	-0.27209	-0.95762	0.094466	0.04676	0.032469	false	0	0	0
R348	003	3	1	49	4	48	50	0.0074182	-0.29398	0.42738	-0.11305	-0.9906	0.077073	0.092997	0.034298	false	0	1	1
R348	003	3	1	50	5	49	51	0.0034629	-0.38577	0.43415	0.051572	-0.99838	0.024115	0.083389	0.031853	false	0	0	0
R348	003	3	1	51	6	50	52	0.0051931	-0.46852	0.43632	-0.18527	-0.97697	0.10589	0.060101	0.03113	false	0	0	0
R348	003	3	1	52	7	51	53	-0.011202	-0.52605	0.44698	-0.22508	-0.97431	-0.0070448	0.056444	0.03144	false	0	0	0
R348	003	3	1	53	8	52	54	-0.022156	-0.58038	0.4425	0.085319	-0.98846	-0.12515	0.057124	0.028957	false	0	0	0
R348	003	3	1	54	9	53	55	-0.02456	-0.63784	0.42969	0.20691	-0.97372	-0.095134	0.067696	0.026895	false	0	0	0
R348	003	3	1	55	10	54	56	-0.0076682	-0.70371	0.42445	-0.020976	-0.99572	0.090053	0.059845	0.024833	false	0	0	0
R348	003	3	1	56	11	55	57	-0.015522	-0.76242	0.42944	-0.1352	-0.98922	0.056172	0.073116	0.024134	false	0	0	0
R348	003	3	1	57	12	56	58	-0.025277	-0.83474	0.43518	0.0010574	-0.99999	0.0039403	0.044854	0.025286	false	0	0	0
R348	003	3	1	58	13	57	0	-0.027035	-0.87985	0.43895	0.22006	-0.97461	0.041384	0.075438	0.030474	false	0	2	2
R348	003	4	1	59	1	22	60	0.11158	0.089145	0.47854	0.94988	-0.31246	0.0099102	0.12524	0.012574	false	0	0	0
R348	003	4	1	60	2	59	61	0.23172	0.047181	0.49199	0.82323	-0.53054	-0.20203	0.079216	0.010114	false	0	0	0
R348	003	4	1	61	3	60	0	0.31378	0.030193	0.48769	0.84943	-0.51205	-0.12756	0.043649	0.020344	false	0	4	1
R348	003	77	1	62	1	25	63	-0.015905	0.062716	0.6483	-0.34892	-0.16225	-0.923	0.068386	0.022734	false	0	0	0
R348	003	77	1	63	2	62	64	-0.039232	0.045021	0.59513	-0.82854	0.44509	0.33972	0.17815	0.020103	false	0	1	0
R348	003	77	1	64	3	63	65	-0.18529	0.10379	0.66308	-0.46793	0.26942	0.8417	0.14001	0.0087283	false	0	0	0
R348	003	77	1	65	4	64	0	-0.24958	0.18313	0.6822	-0.6247	0.7223	0.29672	0.10104	0.01039	false	0	0	0
R348	003	271	2	66	1	26	67	-0.089157	0.142	0.43181	-0.73073	-0.68244	-0.017387	0.30688	0.025088	false	0	0	0
R348	003	271	2	67	2	66	68	-0.29778	-0.096001	0.40627	-0.8737	-0.48632	0.012132	0.10216	0.01663	false	0	0	0
R348	003	271	2	68	3	67	69	-0.38333	-0.15173	0.42145	-0.76939	-0.63487	-0.070552	0.093829	0.016195	false	0	0	1
R348	003	271	2	69	4	68	70	-0.48446	-0.17773	0.41762	-0.75827	-0.65142	-0.026078	0.056118	0.028065	false	0	0	0
R348	003	271	2	70	5	69	71	-0.52421	-0.21866	0.41632	-0.81501	-0.53101	-0.23192	0.098779	0.022009	false	0	0	0
R348	003	271	2	71	6	70	72	-0.59284	-0.27804	0.38847	-0.45476	-0.87959	0.1397	0.068408	0.0086046	false	0	0	0
R348	003	271	2	72	7	71	73	-0.65736	-0.33901	0.40208	0.095168	-0.76641	0.63526	0.052204	0.023954	false	0	0	0
R348	003	271	2	73	8	72	74	-0.6534	-0.3811	0.43373	0.36578	-0.65541	0.66079	0.06325	0.023529	false	0	0	0
R348	003	271	2	74	9	73	75	-0.63035	-0.45024	0.44682	-0.4454	-0.64382	0.62219	0.12362	0.024618	false	0	0	0
R348	003	271	2	75	10	74	0	-0.67874	-0.53429	0.52441	-0.46581	-0.59819	0.65206	0.13135	0.020713	false	0	3	4
R348	003	48	2	76	1	27	77	0.030332	0.35995	0.47681	0.85506	-0.25376	-0.45219	0.047113	0.025436	true	0	0	0
R348	003	48	2	77	2	76	78	0.068694	0.34239	0.45871	0.49679	0.29609	0.8158	0.043615	0.025419	false	0	0	0
R348	003	48	2	78	3	77	79	0.096548	0.32582	0.52259	0.59366	0.61862	0.51466	0.093427	0.025288	false	0	1	0
R348	003	48	2	79	4	78	80	0.231	0.27457	0.54845	0.78884	0.59926	-0.13647	0.24649	0.024817	false	0	1	0
R348	003	48	2	80	5	79	81	0.43049	0.4097	0.52894	0.88735	0.45305	0.085761	0.093119	0.022825	false	0	2	0
R348	003	48	2	81	6	80	82	0.5168	0.44256	0.52894	0.93254	0.361	0.0072151	0.061401	0.018542	false	0	0	0
R348	003	48	2	82	7	81	83	0.57399	0.46429	0.53026	0.86741	0.41712	0.27132	0.079719	0.016858	false	0	0	0
R348	003	48	2	83	8	82	84	0.63033	0.52544	0.56197	0.90942	0.32294	0.26202	0.05682	0.023896	false	0	0	0
R348	003	48	2	84	9	83	85	0.69538	0.52298	0.55914	0.8523	0.52217	0.030323	0.068182	0.015839	false	0	0	0
R348	003	48	2	85	10	84	86	0.72709	0.5835	0.57201	0.717	0.63551	0.28642	0.11747	0.024152	false	0	0	0
R348	003	48	2	86	11	85	87	0.81799	0.64213	0.59877	0.91416	0.40221	-0.050386	0.084695	0.014005	false	0	0	0
R348	003	48	2	87	12	86	88	0.89723	0.7063	0.60522	0.96054	0.040054	-0.27525	0.03938	0.023541	false	0	0	0
R348	003	48	2	88	13	87	89	0.93555	0.70771	0.5912	0.9875	0.043365	0.15152	0.058251	0.023653	false	0	0	0
R348	003	48	2	89	14	88	0	1.0007	0.71511	0.59314	0.74173	-0.39535	0.54178	0.12815	0.022066	false	0	0	1
R348	003	50	2	90	1	43	91	0.18104	1.4002	0.33606	0.21126	0.38519	0.89833	0.15291	0.02311	false	0	0	2
R348	003	50	2	91	2	90	0	0.21649	1.4529	0.475	0.22523	0.34416	0.9115	0.076989	0.029597	false	0	0	1
R348	003	137	2	92	1	34	93	0.056712	0.85631	0.34033	-0.7214	0.21074	0.65967	0.023966	0.0074197	true	0	0	0
R348	003	137	2	93	2	92	94	0.039423	0.86136	0.35614	0.67477	0.14552	0.72354	0.037538	0.0074197	false	0	0	0
R348	003	137	2	94	3	93	95	0.064228	0.86395	0.38424	0.80398	0.047358	0.59276	0.050329	0.0055233	false	0	0	0
R348	003	137	2	95	4	94	0	0.10089	0.87391	0.42308	0.88651	-0.093991	0.45306	0.066297	0.0086726	false	0	0	1
R348	003	138	2	96	1	36	97	0.10118	1.0293	0.2648	0.51572	0.47951	-0.71001	0.038486	0.0061658	true	0	0	0
R348	003	138	2	97	2	96	98	0.12103	1.0478	0.23748	0.7283	0.68504	-0.017087	0.052297	0.0061658	false	0	0	0
R348	003	138	2	98	3	97	99	0.15907	1.0892	0.23616	0.9411	-0.016744	-0.33772	0.039866	0.0062877	false	0	0	0
R348	003	138	2	99	4	98	0	0.19914	1.097	0.22274	0.92038	-0.2754	-0.27761	0.036304	0.0057391	false	0	0	1
R348	003	139	2	100	1	38	101	0.067163	1.1021	0.293	0.13781	0.82112	0.55388	0.18367	0.0092613	false	0	0	0
R348	003	139	2	101	2	100	0	0.1011	1.263	0.39196	-0.44896	0.57315	0.68552	0.070097	0.013062	false	0	0	1
R348	003	140	2	102	1	37	103	0.09412	1.1111	0.30134	-0.8409	0.39053	0.37466	0.11351	0.0093884	false	0	0	0
R348	003	140	2	103	2	102	104	-0.0024738	1.1519	0.34482	-0.94072	0.32567	0.094801	0.094974	0.0064244	false	0	0	0
R348	003	140	2	104	3	103	105	-0.091105	1.1838	0.35393	-0.81509	0.52614	0.24252	0.037672	0.0079328	false	0	0	0
R348	003	140	2	105	4	104	106	-0.12665	1.2	0.36032	-0.68747	0.55804	0.46473	0.080104	0.0095545	false	0	0	0
R348	003	140	2	106	5	105	0	-0.18473	1.2524	0.3962	-0.89443	-0.38749	-0.22327	0.13853	0.013735	false	0	0	1
R348	003	141	2	107	1	43	108	0.1228	1.405	0.3019	-0.81727	-0.3497	0.45801	0.10545	0.0086201	false	0	0	0
R348	003	141	2	108	2	107	109	0.036655	1.3677	0.34999	-0.84172	-0.30907	0.4427	0.038197	0.0081889	false	0	0	0
[truncated: 32,246 more rows]
